# Supplementary material for: Pleistocene-dated biogeographic barriers drove divergence within the Australo-Papuan region in a sex-specific manner: an example in a widespread Australian songbird
Source: Heredity (Edinb). 2019 Mar 15;123(5):608–21. doi: 10.1038/s41437-019-0206-2 (PMC6972870; doi:10.1038/s41437-019-0206-2)
Supplement: Supplementary file 2 — Appendix S2 [file 41437_2019_206_MOESM2_ESM.xls]

## Sheet: Sheet1
specimen_voucher	Isolate	country	lat_long	LONG	LAT	Sex	ND2 Clade	Microsatellite Cluster	Nuclear Intron Cluster	Region relative to barriers	10 microsats + 3 var length loci genotyped	BMC3_Allele1	BMC3_Allele2	Cpi4_Allele1	Cpi4_Allele2	FhU2_Allele1	FhU2_Allele2	FT25_Allele1	FT25_Allele2	HrU2_Allele1	HrU2_Allele2	Pdo5_Allele1	Pdo5_Allele2	Ppi2_Allele1	Ppi2_Allele2	Ppm1_Allele1	Ppm1_Allele2	Ppm11_Allele1	Ppm11_Allele2	Ppm3_Allele1	Ppm3_Allele2	Ppm7_Allele1	Ppm7_Allele2	epic23989_Allele1	epic23989_Allele2	epic4550s1_Allele1	epic4550s1_Allele2	epic24254s1_Allele1	epic24254s1_Allele2	ND2 publication	ND2 GenBank accession number	6 nuclear loci sequenced	AB4 Sequence	DRD4 GenBank accession number	GAPDH GenBank accession number	MUSK-I4 GenBank accession number	RI2 GenBank accession number	TGFb2 GenBank accession number
ANWC20556	ANWC20556	Australia	148.1225 -40.51805556	148.123	-40.5181	F	Tasmania	Tasmania	Tasmania	Tasmania	YES	98	98	298	298	148	148	213	213	158	158	239	239	260	260	128	128	202	202	207	259	120	120	288	288	291	291	257	257	Lamb et al. 2018	MF140007	YES	ACAGTAGAGAGACTAAGGAGCCTAAGCTAAGGCCTGTGCAGCAAAAGCCATAGGGTGACTCACCTGAGATGCAGCCTTGGCTGGAGTCATGGCACTTTCCAGAGCTCTGTGCTGAAGAGCAGCTCTCAGTGAAGCATTGTTCTCCCTCTGCAGGGCTGGATGGGCTGGCTGAACGCTGTGCCC	MH316479	MH316208	MH316257	MH316341	MH316410
ANWC20862	ANWC20862	Australia	143.4672222 -27.82027778	143.467	-27.8203	M	east Australia	east Australia	NA	east Australia	YES	98	98	284	294	148	148	215	215	158	158	239	245	260	260	124	126	186	190	207	215	130	130	284	287	291	309	257	261	Lamb et al. 2018	MF140008	NO	NA	NA	NA	NA	NA	NA
ANWC20907	ANWC20907	Australia	143.9875 -26.91361111	143.988	-26.9136	M	east Australia	east Australia	NA	east Australia	YES	98	98	284	284	148	148	215	215	158	158	255	257	260	260	124	124	194	194	199	215	120	130	284	284	291	291	251	257	Lamb et al. 2018	MF140009	NO	NA	NA	NA	NA	NA	NA
ANWC28356	ANWC28356	Australia	138.1802778 -32.78027778	138.18	-32.7803	M	east Australia	east Australia	south-west/central	east Australia	YES	98	110	286	288	148	148	215	215	156	158	243	265	260	260	126	126	194	194	227	231	130	130	284	284	291	309	257	257	Lamb et al. 2018	MF140010	YES	ACAGTAGAGAGACTAAGGAGCCTAAGCTAAGGCCTGTGCAGCAAAAGCCATAGGGTGACTCACCTGAGATGCAGCCTTGGCTGGAGTCATGGCACTTTCCAGAGCTCTGTGCTGAAGAGCAGCTCTCAGTGAAGCATTGTTCTCCCTCTGCAGGGCTGGATGGGCTGGCTGAACGCTGTGCCC	MH316480	MH316209	MH316258	MH316342	MH316411
ANWC28357	ANWC28357	Australia	138.1802778 -32.78027778	138.18	-32.7803	M	east Australia	east Australia	NA	east Australia	YES	98	108	284	298	148	148	215	215	156	158	241	253	260	260	124	128	186	194	227	227	130	130	286	287	291	327	251	261	Lamb et al. 2018	MF140011	NO	NA	NA	NA	NA	NA	NA
ANWC28358	ANWC28358	Australia	138.1802778 -32.78027778	138.18	-32.7803	F	east Australia	east Australia	NA	east Australia	YES	110	124	288	306	148	148	215	215	156	162	243	221	260	260	124	124	198	206	203	215	130	130	286	287	291	309	257	261	Lamb et al. 2018	MF140012	NO	NA	NA	NA	NA	NA	NA
ANWC28545	ANWC28545	Australia	143.9963889 -15.60888889	143.996	-15.6089	M	Cape York Peninsula/east Papua New Guinea	Cape York Peninsula/North West	Cape York Peninsula/Papua New Guinea	Cape York Peninsula	YES	112	114	288	290	148	148	215	215	156	156	239	253	260	260	124	128	186	206	219	235	130	130	284	286	291	309	251	261	Lamb et al. 2018	MF140013	YES	ACAGTAGAGAGACTAAGGAGCCTAAGCTAAGGCCTGTGCAGCAAAAGCCATAGGGTGACTCACCTGAGATGCAGCCTTGGCTGGAGTCATGGCACTTTCCAGAGCTCTGTGCTGAAGAGCAGCTCTCAGTGAAGCATTGCTCTCCCTCTGCAGGGCTGGATGGGCTGGCTGAACGCTGTGCCC	MH316481	NA	MH316259	MH316343	MH316412
ANWC28600	ANWC28600	Australia	145.3441667 -17.4925	145.344	-17.4925	F	east Australia	east Australia	NA	east Australia	YES	98	116	304	308	148	148	215	215	156	156	239	243	260	260	124	124	186	194	203	227	130	130	286	294	291	309	257	257	Lamb et al. 2018	MF140014	NO	NA	NA	NA	NA	NA	NA
ANWC28764	ANWC28764	Australia	138.4441667 -35.3975	138.444	-35.3975	M	east Australia	east Australia	NA	east Australia	YES	98	106	278	278	148	150	213	215	156	158	241	213	-9	-9	124	124	202	214	203	227	130	130	286	286	273	309	261	261	Lamb et al. 2018	MF140015	NO	NA	NA	NA	NA	NA	NA
ANWC29026	ANWC29026	Australia	139.1902778 -18.72694444	139.19	-18.7269	M	north-west	Cape York Peninsula/North West	north-west	north-west	YES	98	118	288	292	148	148	215	215	148	156	245	221	260	260	124	128	202	218	183	207	130	130	287	294	291	309	257	261	Lamb et al. 2018	MF140016	YES	ACAGTAGAGAGACTAAGGAGCCTAAGCTAAGGCCTGTGCAGCAAAAGCCATAGGGTGACTCACCTGAGATGCAGCCTTGGCTGGAGTCATGGCACTTTCCAGAGCTCTGTGCTGAAGAGCAGCTCTCAGTGAAGCATTGTTCTCCCTCTGCAGGGCTGGATGGGCTGGCTGAACGCTGTGCCC	MH316482	NA	MH316260	MH316344	MH316413
ANWC29150	ANWC29150	Australia	117.7666667 -34.68333333	117.767	-34.6833	M	south-west/central	south-west/central	NA	south-west/central	YES	98	110	302	306	148	148	213	215	158	158	245	213	260	260	128	130	194	200	199	291	130	130	286	286	291	309	251	261	Lamb et al. 2018	MF140017	NO	NA	NA	NA	NA	NA	NA
ANWC29200	ANWC29200	Australia	117.85 -34.88333333	117.85	-34.8833	F	south-west/central	east Australia	NA	south-west/central	YES	98	114	302	304	148	148	215	215	156	158	249	253	260	260	124	124	190	198	215	215	130	130	284	286	309	309	251	261	Lamb et al. 2018	MF140018	NO	NA	NA	NA	NA	NA	NA
ANWC29310	ANWC29310	Australia	146.2905556 -33.05472222	146.291	-33.0547	F	east Australia	east Australia	Tasmania	east Australia	YES	98	118	284	288	148	148	215	215	156	156	239	241	260	260	124	126	186	194	207	211	130	130	284	284	291	309	251	261	Lamb et al. 2018	MF140019	YES	ACAGTAGAGAGACTAAGGAGCCTAAGCTAAGGCCTGTGCAGCAAAAGCCATAGGGTGACTCACCTGAGATGCAGCCTTGGCTGGAGTCATGGCACTTTCCAGAGCTCTGTGCTGAAGAGCAGCTCTCAGTGAAGCATTGTTCTCCCTCTGCAGGGCTGGATGGGCTGGCTGAACGCTGTGCCC	MH316483	MH316210	MH316261	MH316345	MH316414
ANWC29364	ANWC29364	Australia	139.7152778 -17.62888889	139.715	-17.6289	M	north-west	Cape York Peninsula/North West	north-west	north-west	YES	102	110	296	320	148	148	215	215	156	156	237	245	260	260	124	130	198	208	187	219	130	130	284	288	291	309	251	261	Lamb et al. 2018	MF140020	YES	ACAGTAGAGAGACTAAGGAGCCTAAGCTAAGGCCTGTGCAGCAAAAGCCATAGGGTGACTCACCTGAGATGCAGCCTTGGCTGGAGTCATGGCACTTTCCAGAGCTCTGTGCTGAAGAGCAGCTCTCAGTGAAGCATTGTTCTCCCTCTGCAGGGCTGGATGGGCTGGCTGAACGCTGTGCCC	MH316484	NA	MH316262	MH316346	MH316415
ANWC29365	ANWC29365	Australia	139.7152778 -17.62888889	139.715	-17.6289	F	north-west	Cape York Peninsula/North West	NA	north-west	YES	110	110	304	306	148	148	215	215	156	156	245	255	260	260	128	130	206	196	191	207	130	130	294	294	291	327	261	261	Lamb et al. 2018	MF140021	NO	NA	NA	NA	NA	NA	NA
ANWC29476	ANWC29476	Australia	139.39 -17.72722222	139.39	-17.7272	F	north-west	Cape York Peninsula/North West	NA	north-west	YES	98	98	288	290	148	148	215	215	156	156	239	239	260	260	126	128	202	206	175	179	130	130	284	294	291	327	257	261	Lamb et al. 2018	MF140022	NO	NA	NA	NA	NA	NA	NA
ANWC29737	ANWC29737	Australia	141.8688889 -11.99	141.869	-11.99	F	Cape York Peninsula/east Papua New Guinea	Cape York Peninsula/North West	Cape York Peninsula/Papua New Guinea	Cape York Peninsula	YES	98	118	258	310	148	148	215	215	156	156	243	243	260	260	126	126	186	190	171	207	130	130	284	286	291	309	257	261	Lamb et al. 2018	MF140023	YES	ACAGTAGAGAGACTAAGGAGCCTAAGCTAAGGCCTGTGCAGCAAAAGCCATAGGGTGACTCACCTGAGATGCAGCCTTGGCTGGAGTCATGGCACTTTCCAGAGCTCTGTGCTGAAGAGCAGCTCTCAGTGAAGCATTGTTCTCCCTCTGCAGGGCTGGATGGGCTGGCTGAACGCTGTGCCC	MH316485	NA	MH316263	MH316347	MH316416
ANWC29775	ANWC29775	Australia	141.7922222 -12.12861111	141.792	-12.1286	M	Cape York Peninsula/east Papua New Guinea	Cape York Peninsula/North West	Cape York Peninsula/Papua New Guinea	Cape York Peninsula	YES	112	116	256	294	148	148	213	215	156	156	221	245	260	260	126	126	190	190	171	207	130	130	288	287	291	309	261	261	Lamb et al. 2018	MF140024	YES	ACAGTAGAGAGACTAAGGAGCCTAAGCTAAGGCCTGTGCAGCAAAAGCCATAGGGTGACTCACCTGAGATGCAGCCTTGGCTGGAGTCATGGCACTTTCCAGAGCTCTGTGCTGAAGAGCAGCTCTCAGTGAAGCATTGTTCTCCCTCTGCAGGGCTGGATGGGCTGGCTGAACGCTGTGCCC	MH316486	NA	MH316264	NA	MH316417
ANWC29819	ANWC29819	Australia	141.9222222 -12.55555556	141.922	-12.5556	M	Cape York Peninsula/east Papua New Guinea	Cape York Peninsula/North West	Cape York Peninsula/Papua New Guinea	Cape York Peninsula	YES	112	112	258	294	148	148	215	215	156	156	243	247	260	260	126	126	182	194	199	215	130	130	284	288	309	309	261	261	Lamb et al. 2018	MF140025	YES	ACAGTAGAGAGACTAAGGAGCCTAAGCTAAGGCCTGTGCAGCAAAAGCCATAGGGTGACTCACCTGAGATGCAGCCTTGGCTGGAGTCATGGCACTTTCCAGAGCTCTGTGCTGAAGAGCAGCTCTCAGTGAAGCATTGYTCTCCCTCTGCAGGGCTGGATGGGCTGGCTGAACGCTGTGCCC	MH316487	NA	MH316265	NA	MH316418
ANWC29847	ANWC29847	Australia	141.9305556 -12.44333333	141.931	-12.4433	F	Cape York Peninsula/east Papua New Guinea	Cape York Peninsula/North West	NA	Cape York Peninsula	YES	98	114	286	300	146	148	215	215	156	158	247	247	260	260	128	128	182	194	167	207	130	130	284	284	309	309	261	261	Lamb et al. 2018	MF140026	NO	NA	NA	NA	NA	NA	NA
ANWC31580	ANWC31580	Australia	145.4366667 -17.54222222	145.437	-17.5422	M	east Australia	east Australia	NA	east Australia	YES	100	118	286	294	148	148	215	215	156	156	251	251	260	260	124	124	178	202	207	207	130	130	284	284	273	291	251	257	Lamb et al. 2018	MF140027	NO	NA	NA	NA	NA	NA	NA
ANWC31742	ANWC31742	Australia	118.4713889 -34.08916667	118.471	-34.0892	F	south-west/central	south-west/central	south-west/central	south-west/central	YES	98	116	296	304	148	148	215	215	158	158	243	251	260	260	124	128	186	198	211	223	130	130	286	286	291	309	251	251	Lamb et al. 2018	MF140028	YES	ACAGTAGAGAGACTAAGGAGCCTAAGCTAAGGCCTGTGCAGCAAAAGCCATAGGGTGACTCACCTGAGATGCAGCCTTGGCTGGAGTCATGGCACTTTCCAGAGCTCTGTGCTGAAGAGCAGCTCTCAGTGAAGCATTGTTCTCCCTCTGCAGGGCTGGATGGGCTGGCTGAACGCTGTGCCC	MH316488	NA	MH316266	MH316348	MH316419
ANWC31779	ANWC31779	Australia	118.515 -33.11	118.515	-33.11	M	south-west/central	south-west/central	south-west/central	south-west/central	YES	98	100	296	304	148	148	215	215	156	158	259	261	260	262	128	128	190	202	183	223	130	130	286	286	291	291	251	251	Lamb et al. 2018	MF140029	YES	ACAGTAGAGAGACTAAGGAGCCTAAGCTAAGGCCTGTGCAGCAAAAGCCATAGGGTGACTCACCTGAGATGCAGCCTTGGCTGGAGTCATGGCACTTTCCAGAGCTCTGTGCTGAAGAGCAGCTCTCAGTGAAGCATTGTTCTCCCTCTGCAGGGCTGGATGGGCTGGCTGAACGCTGTGCCC	MH316489	MH316211	MH316267	MH316349	MH316420
ANWC31780	ANWC31780	Australia	118.515 -33.11	118.515	-33.11	F	south-west/central	south-west/central	NA	south-west/central	YES	96	110	284	310	148	148	215	215	156	158	275	213	260	260	128	130	182	190	191	215	130	130	286	286	291	291	251	261	Lamb et al. 2018	MF140030	NO	NA	NA	NA	NA	NA	NA
ANWC31812	ANWC31812	Australia	120.0197222 -33.47027778	120.02	-33.4703	M	south-west/central	south-west/central	NA	south-west/central	YES	98	108	294	300	148	148	215	215	158	158	241	247	260	268	128	130	170	192	183	219	130	130	286	286	291	309	257	261	Lamb et al. 2018	MF140031	NO	NA	NA	NA	NA	NA	NA
ANWC31951	ANWC31951	Australia	116.0033333 -34.5025	116.003	-34.5025	M	south-west/central	south-west/central	NA	south-west/central	YES	98	110	302	310	148	148	215	215	158	158	251	259	260	260	124	130	182	188	199	211	130	130	284	287	291	309	251	257	Lamb et al. 2018	MF140032	NO	NA	NA	NA	NA	NA	NA
ANWC31952	ANWC31952	Australia	116.0033333 -34.5025	116.003	-34.5025	M	south-west/central	south-west/central	NA	south-west/central	YES	98	98	284	292	148	148	215	215	158	158	243	243	260	260	130	130	188	190	183	191	130	130	286	286	291	291	251	251	Lamb et al. 2018	MF140033	NO	NA	NA	NA	NA	NA	NA
ANWC32128	ANWC32128	Australia	143.4005556 -14.45888889	143.401	-14.4589	F	Cape York Peninsula/east Papua New Guinea	south-west/central	Cape York Peninsula/Papua New Guinea	Cape York Peninsula	YES	120	120	286	298	148	148	215	215	158	158	239	249	260	260	124	124	188	198	207	223	130	130	286	286	291	309	251	257	Lamb et al. 2018	MF140034	YES	ACAGTAGAGAGACTAAGGAGCCTAAGCTAAGGCCTGTGCAGCAAAAGCCATAGGGTGACTCACCTGAGATGCAGCCTTGGCTGGAGTCATGGCACTTTCCAGAGCTCTGTGCTGAAGAGCAGCTCTCAGTGAAGCATTGTTCTCCCTCTGCAGGGCTGGATGGGCTGGCTGAACGCTGTGCCC	MH316490	NA	MH316268	MH316350	MH316421
ANWC32129	ANWC32129	Australia	143.4005556 -14.45888889	143.401	-14.4589	M	Cape York Peninsula/east Papua New Guinea	south-west/central	NA	Cape York Peninsula	YES	108	110	258	296	148	148	215	215	158	160	239	249	260	260	126	128	186	190	179	195	130	130	286	286	291	291	251	257	Lamb et al. 2018	MF140035	NO	NA	NA	NA	NA	NA	NA
ANWC32394	ANWC32394	Australia	153.2 -30.1	153.2	-30.1	M	east Australia	east Australia	NA	east Australia	YES	114	114	284	302	148	148	213	215	156	158	243	245	260	260	124	126	194	194	207	215	130	130	284	284	309	309	257	261	Lamb et al. 2018	MF140036	NO	NA	NA	NA	NA	NA	NA
ANWC32714	ANWC32714	Australia	141.9305556 -12.44333333	141.931	-12.4433	M	Cape York Peninsula/east Papua New Guinea	Cape York Peninsula/North West	NA	Cape York Peninsula	YES	102	108	258	304	148	148	215	215	156	156	243	243	260	260	126	128	190	190	215	215	130	130	284	286	309	309	261	261	Lamb et al. 2018	MF140037	NO	NA	NA	NA	NA	NA	NA
ANWC32726	ANWC32726	Australia	143.1452778 -13.84638889	143.145	-13.8464	F	Cape York Peninsula/east Papua New Guinea	Cape York Peninsula/North West	Cape York Peninsula/Papua New Guinea	Cape York Peninsula	YES	118	118	258	308	148	148	215	215	154	156	239	247	260	260	128	128	190	194	175	203	130	130	286	286	309	345	261	261	Lamb et al. 2018	MF140038	YES	ACAGTAGAGAGACTAAGGAGCCTAAGCTAAGGCCTGTGCAGCAAAAGCCATAGGGTGACTCACCTGAGATGCAGCCTTGGCTGGAGTCATGGCACTTTCCAGAGCTCTGTGCTGAAGAGCAGCTCTCAGTGAAGCATTGCTCTCCCTCTGCAGGGCTGGATGGGCTGGCTGAACGCTGTGCCC	MH316491	MH316212	MH316269	MH316351	MH316422
ANWC32850	ANWC32850	Australia	133.115 -25.22333333	133.115	-25.2233	M	south-west/central	south-west/central	south-west/central	south-west/central	YES	98	106	296	298	148	148	215	215	158	158	245	221	260	260	124	130	176	178	191	203	130	130	286	286	291	309	251	261	Lamb et al. 2018	MF140039	YES	ACAGTAGAGAGACTAAGGAGCCTAAGCTAAGGCCTGTGCAGCAAAAGCCATAGGGTGACTCACCTGAGATGCAGCCTTGGCTGGAGTCATGGCACTTTCCAGAGCTCTGTGCTGAAGAGCAGCTCTCAGTGAAGCATTGTTCTCCCTCTGCAGGGCTGGATGGGCTGGCTGAACGCTGTGCCC	MH316492	MH316213	MH316270	MH316352	MH316423
ANWC32851	ANWC32851	Australia	133.115 -25.22333333	133.115	-25.2233	F	south-west/central	south-west/central	NA	south-west/central	YES	98	118	298	306	148	148	215	215	156	158	213	241	260	262	130	130	192	194	215	227	130	130	284	286	309	309	257	261	Lamb et al. 2018	MF140040	NO	NA	NA	NA	NA	NA	NA
ANWC32861	ANWC32861	Australia	132.9663889 -25.23194444	132.966	-25.2319	F	south-west/central	south-west/central	NA	south-west/central	YES	98	98	298	302	148	148	215	215	158	158	239	253	260	260	124	128	180	190	219	219	130	130	286	286	291	309	251	257	Lamb et al. 2018	MF140041	NO	NA	NA	NA	NA	NA	NA
ANWC32862	ANWC32862	Australia	132.9663889 -25.23194444	132.966	-25.2319	F	south-west/central	south-west/central	NA	south-west/central	YES	98	110	296	302	148	148	215	215	158	158	241	267	260	260	130	130	182	192	207	211	130	130	286	286	291	309	251	251	Lamb et al. 2018	MF140042	NO	NA	NA	NA	NA	NA	NA
ANWC32878	ANWC32878	Australia	131.6744444 -25.30944444	131.674	-25.3094	M	NA	south-west/central	NA	south-west/central	YES	98	98	294	304	148	148	215	215	158	158	247	267	260	262	128	130	180	184	215	241	130	130	286	287	291	309	257	261	NA	NA	NO	NA	NA	NA	NA	NA	NA
ANWC32884	ANWC32884	Australia	131.6744444 -25.30944444	131.674	-25.3094	F	south-west/central	south-west/central	NA	south-west/central	YES	98	98	296	296	148	148	215	215	156	158	239	261	260	260	128	128	190	206	203	223	130	130	284	286	291	309	251	261	Lamb et al. 2018	MF140043	NO	NA	NA	NA	NA	NA	NA
ANWC32900	ANWC32900	Australia	125.2663889 -26.3325	125.266	-26.3325	M	south-west/central	south-west/central	south-west/central	south-west/central	YES	98	98	298	304	148	148	215	215	158	160	245	245	260	260	124	124	174	184	199	215	130	130	284	284	291	291	251	261	Lamb et al. 2018	MF140044	YES	ACAGTAGAGAGACTAAGGAGCCTAAGCTAAGGCCTGTGCAGCAAAAGCCATAGGGTGACTCACCTGAGATGCAGCCTTGGCTGGAGTCATGGCACTTTCCAGAGCTCTGTGCTGAAGAGCAGCTCTCAGTGAAGCATTGTTCTCCCTCTGCAGGGCTGGATGGGCTGGCTGAACGCTGTGCCC	MH316493	MH316214	MH316271	MH316353	MH316424
ANWC32941	ANWC32941	Australia	125.4802778 -25.32055556	125.48	-25.3206	F	south-west/central	south-west/central	south-west/central	south-west/central	YES	98	110	298	302	148	148	215	215	156	158	239	221	260	260	128	130	190	190	179	211	130	130	284	286	291	291	251	261	Lamb et al. 2018	MF140045	YES	ACAGTAGAGAGACTAAGGAGCCTAAGCTAAGGCCTGTGCAGCAAAAGCCATAGGGTGACTCACCTGAGATGCAGCCTTGGCTGGAGTCATGGCACTTTCCAGAGCTCTGTGCTGAAGAGCAGCTCTCAGTGAAGCATTGTTCTCCCTCTGCAGGGCTGGATGGGCTGGCTGAACGCTGTGCCC	MH316494	MH316215	MH316272	MH316354	MH316425
ANWC33023	ANWC33023	Australia	119.9725 -22.11527778	119.972	-22.1153	M	south-west/central	south-west/central	NA	south-west/central	YES	98	116	296	298	148	148	215	215	160	160	245	247	260	260	130	130	188	194	203	207	130	130	-9	-9	291	291	257	261	Lamb et al. 2018	MF140046	NO	NA	NA	NA	NA	NA	NA
ANWC33184	ANWC33184	Australia	117.3888889 -22.94055556	117.389	-22.9406	M	south-west/central	south-west/central	south-west/central	south-west/central	YES	98	98	286	308	148	148	215	215	156	158	269	221	260	260	130	130	182	200	207	285	130	130	284	286	291	309	251	257	Lamb et al. 2018	MF140047	YES	ACAGTAGAGAGACTAAGGAGCCTAAGCTAAGGCCTGTGCAGCAAAAGCCATAGGGTGACTCACCTGAGATGCAGCCTTGGCTGGAGTCATGGCACTTTCCAGAGCTCTGTGCTGAAGAGCAGCTCTCAGTGAAGCATTGTTCTCCCTCTGCAGGGCTGGATGGGCTGGCTGAACGCTGTGCCC	MH316495	NA	MH316273	MH316355	MH316426
ANWC33185	ANWC33185	Australia	117.3888889 -22.94055556	117.389	-22.9406	M	south-west/central	south-west/central	NA	south-west/central	YES	98	98	284	296	148	148	215	215	158	158	245	249	260	260	124	130	176	212	203	215	130	130	284	288	291	309	251	261	Lamb et al. 2018	MF140048	NO	NA	NA	NA	NA	NA	NA
ANWC33252	ANWC33252	Australia	116.0372222 -21.75555556	116.037	-21.7556	F	south-west/central	south-west/central	NA	south-west/central	YES	98	110	298	298	148	148	215	215	156	158	243	245	260	260	130	130	190	192	207	207	130	130	284	286	291	291	251	257	Lamb et al. 2018	MF140049	NO	NA	NA	NA	NA	NA	NA
ANWC33320	ANWC33320	Australia	113.8530556 -22.22777778	113.853	-22.2278	F	south-west/central	south-west/central	NA	south-west/central	YES	98	124	284	294	148	148	215	215	156	160	245	245	260	260	128	130	188	202	203	211	130	130	284	286	291	291	251	261	Lamb et al. 2018	MF140050	NO	NA	NA	NA	NA	NA	NA
ANWC33502	ANWC33502	Australia	130.0102778 -15.63055556	130.01	-15.6306	M	north-west	south-west/central	north-west	north-west	YES	98	108	292	302	148	148	215	215	156	156	247	251	260	260	128	128	178	194	179	211	130	130	284	294	291	291	251	261	Lamb et al. 2018	MF140051	YES	ACAGTAGAGAGACTAAGGAGCCTAAGCTAAGGCCTGTGCAGCAAAAGCCATAGGGTGACTCACCTGAGATGCAGCCTTGGCTGGAGTCATGGCACTTTCCAGAGCTCTGTGCTGAAGAGCAGCTCTCAGTGAAGCATTGTTCTCCCTCTGCAGGGCTGGATGGGCTGGCTGAACGCTGTGCCC	MH316496	NA	MH316274	MH316356	MH316427
ANWC33778	ANWC33778	Australia	117.6163889 -21.85222222	117.616	-21.8522	M	south-west/central	south-west/central	south-west/central	south-west/central	YES	106	110	298	308	148	148	215	215	156	158	243	247	260	260	128	128	198	216	199	215	130	130	286	286	291	327	257	261	Lamb et al. 2018	MF140052	YES	ACAGTAGAGAGACTAAGGAGCCTAAGCTAAGGCCTGTGCAGCAAAAGCCATAGGGTGACTCACCTGAGATGCAGCCTTGGCTGGAGTCATGGCACTTTCCAGAGCTCTGTGCTGAAGAGCAGCTCTCAGTGAAGCATTGTTCTCCCTCTGCAGGGCTGGATGGGCTGGCTGAACGCTGTGCCC	MH316497	MH316216	MH316275	MH316357	MH316428
ANWC34444	ANWC34444	Australia	151.0833333 -32.75	151.083	-32.75	M	east Australia	east Australia	east Australia	east Australia	YES	98	98	284	286	148	148	213	215	158	162	245	253	256	260	124	128	190	198	207	211	130	130	284	284	291	291	251	257	Lamb et al. 2018	MF140053	YES	ACAGTAGAGAGACTAAGGAGCCTAAGCTAAGGCCTGTGCAGCAAAAGCCATAGGGTGACTCACCTGAGATGCAGCCTTGGCTGGAGTCATGGCACTTTCCAGAGCTCTGTGCTGAAGAGCAGCTCTCAGTGACGCATTGTTCTCCCTCTGCAGGGCTGGATGGGCTGGCTGAACGCTGTGCCC	MH316498	MH316217	MH316276	MH316358	MH316429
ANWC34511	ANWC34511	Australia	150.3694444 -33.5125	150.369	-33.5125	U	east Australia	east Australia	NA	east Australia	YES	98	116	290	302	148	148	213	215	156	158	247	255	260	260	128	128	194	194	191	203	130	130	284	284	291	309	251	261	Lamb et al. 2018	MF140054	NO	NA	NA	NA	NA	NA	NA
ANWC34604	ANWC34604	Australia	150.4833333 -34.53333333	150.483	-34.5333	F	east Australia	east Australia	NA	east Australia	YES	98	98	290	302	148	148	215	215	152	158	239	241	260	260	124	124	186	194	187	215	130	130	284	284	291	291	251	251	Lamb et al. 2018	MF140055	NO	NA	NA	NA	NA	NA	NA
ANWC34608	ANWC34608	Australia	150.4833333 -34.53333333	150.483	-34.5333	F	east Australia	east Australia	NA	east Australia	YES	98	98	292	304	148	148	215	215	152	158	243	245	260	260	124	124	186	194	207	211	130	130	284	284	291	309	251	251	Lamb et al. 2018	MF140056	NO	NA	NA	NA	NA	NA	NA
ANWC34684	ANWC34684	Australia	148.2666667 -34.66666667	148.267	-34.6667	F	east Australia	east Australia	NA	east Australia	YES	98	98	284	304	148	148	215	215	158	160	241	241	260	260	122	124	190	198	211	211	130	130	286	286	309	309	257	261	Lamb et al. 2018	MF140057	NO	NA	NA	NA	NA	NA	NA
ANWC41371	ANWC41371	Australia	149.7722222 -25.53333333	149.772	-25.5333	F	east Australia	east Australia	NA	east Australia	YES	98	108	286	302	148	148	215	215	154	158	245	221	260	260	124	124	194	202	175	207	130	130	284	286	309	327	251	251	Lamb et al. 2018	MF140058	NO	NA	NA	NA	NA	NA	NA
ANWC41394	ANWC41394	Australia	148.5666667 -21.03333333	148.567	-21.0333	M	east Australia	east Australia	Tasmania	east Australia	YES	98	114	276	286	148	148	213	215	156	158	241	245	260	260	124	124	194	202	191	199	130	130	284	288	273	291	261	261	Lamb et al. 2018	MF140059	YES	ACAGTAGAGAGACTAAGGAGCCTAAGCTAAGGCCTGTGCAGCAAAAGCCATAGGGTGACTCACCTGAGATGCAGCCTTGGCTGGAGTCATGGCACTTTCCAGAGCTCTGTGCTGAAGAGCAGCTCTCAGTGAAGCATTGTTCTCCCTCTGCAGGGCTGGATGGGCTGGCTGAACGCTGTGCCC	MH316499	MH316218	MH316277	MH316359	MH316430
ANWC41732	ANWC41732	Australia	140.25 -20.225	140.25	-20.225	F	north-west	south-west/central	north-west	north-west	YES	110	118	288	302	148	148	215	215	156	156	239	239	260	260	124	128	184	212	183	223	130	130	284	284	291	291	261	261	Lamb et al. 2018	MF140060	YES	ACAGTAGAGAGACTAAGGAGCCTAAGCTAAGGCCTGTGCAGCAAAAGCCATAGGGTGACTCACCTGAGATGCAGCCTTGGCTGGAGTCATGGCACTTTCCAGAGCTCTGTGCTGAAGAGCAGCTCTCAGTGAAGCATTGTTCTCCCTCTGCAGGGCTGGATGGGCTGGCTGAACGCTGTGCCC	MH316500	NA	MH316278	MH316360	MH316431
ANWC41733	ANWC41733	Australia	140.25 -20.225	140.25	-20.225	M	north-west	Cape York Peninsula/North West	NA	north-west	YES	108	118	300	302	148	148	215	215	156	158	239	239	260	260	124	128	198	206	211	215	130	130	294	294	291	327	251	261	Lamb et al. 2018	MF140061	NO	NA	NA	NA	NA	NA	NA
ANWC41795	ANWC41795	Australia	140.55 -24.83333333	140.55	-24.8333	F	east Australia	east Australia	NA	east Australia	YES	116	118	278	288	148	148	215	215	156	156	241	243	260	260	124	124	182	186	187	191	130	130	284	284	291	309	251	261	Lamb et al. 2018	MF140062	NO	NA	NA	NA	NA	NA	NA
ANWC41796	ANWC41796	Australia	140.55 -24.83333333	140.55	-24.8333	M	east Australia	east Australia	NA	east Australia	YES	98	116	298	306	148	148	215	215	156	158	241	245	260	260	122	124	202	202	191	195	130	130	284	286	291	291	251	261	Lamb et al. 2018	MF140063	NO	NA	NA	NA	NA	NA	NA
ANWC41797	ANWC41797	Australia	140.55 -24.83333333	140.55	-24.8333	M	east Australia	east Australia	NA	east Australia	YES	98	116	286	298	148	148	215	215	156	158	241	245	256	260	122	124	186	194	171	219	128	130	284	284	291	291	251	257	Lamb et al. 2018	MF140064	NO	NA	NA	NA	NA	NA	NA
ANWC41809	ANWC41809	Australia	142.7333333 -25.38333333	142.733	-25.3833	M	east Australia	east Australia	NA	east Australia	YES	98	116	294	296	148	148	215	215	156	158	243	253	260	260	124	128	196	206	191	203	130	130	284	284	291	309	257	261	Lamb et al. 2018	MF140065	NO	NA	NA	NA	NA	NA	NA
ANWC41810	ANWC41810	Australia	142.7333333 -25.38333333	142.733	-25.3833	F	east Australia	east Australia	NA	east Australia	YES	98	106	284	328	148	148	215	215	156	158	253	227	260	260	124	124	202	202	211	211	120	130	284	286	309	309	251	251	Lamb et al. 2018	MF140066	NO	NA	NA	NA	NA	NA	NA
ANWC41841	ANWC41841	Australia	143.8 -28	143.8	-28	M	east Australia	east Australia	east Australia	east Australia	YES	98	114	284	290	148	148	215	215	158	158	243	245	260	260	124	126	194	206	175	215	128	130	288	287	291	291	257	261	Lamb et al. 2018	MF140067	YES	ACAGTAGAGAGACTAAGGAGCCTAAGCTAAGGCCTGTGCAGCAAAAGCCATAGGGTGACTCACCTGAGATGCAGCCTTGGCTGGAGTCATGGCACTTTCCAGAGCTCTGTGCTGAAGAGCAGCTCTCAGTGAAGCATTGTTCTCCCTCTGCAGGGCTGGATGGGCTGGCTGAACGCTGTGCCC	MH316501	MH316219	MH316279	MH316361	MH316432
ANWC42044	ANWC42044	Australia	138.15 -33.13333333	138.15	-33.1333	M	east Australia	east Australia	NA	east Australia	YES	98	108	278	288	148	152	215	215	158	160	241	245	260	260	124	130	190	194	203	203	120	130	284	284	291	309	251	261	Lamb et al. 2018	MF140068	NO	NA	NA	NA	NA	NA	NA
ANWC42588	ANWC42588	Australia	136.7166667 -35.91666667	136.717	-35.9167	M	east Australia	east Australia	east Australia	east Australia	YES	98	108	286	290	148	148	213	213	156	156	247	247	260	260	124	124	186	194	203	203	130	130	284	286	291	309	251	261	Lamb et al. 2018	MF140069	YES	ACAGTAGAGAGACTAAGGAGCCTAAGCTAAGGCCTGTGCAGCAAAAGCCATAGGGTGACTCACCTGAGATGCAGCCTTGGCTGGAGTCATGGCACTTTCCAGAGCTCTGTGCTGAAGAGCAGCTCTCAGTGACGCATTGTTCTCCCTCTGCAGGGCTGGATGGGCTGGCTGAACGCTGTGCCC	MH316502	MH316220	MH316280	MH316362	NA
ANWC42602	ANWC42602	Australia	136.9666667 -35.8	136.967	-35.8	M	east Australia	east Australia	east Australia	east Australia	YES	98	112	286	302	148	148	213	215	158	160	241	241	260	262	124	124	190	194	171	215	120	130	284	286	309	327	257	261	Lamb et al. 2018	MF140070	YES	ACAGTAGAGAGACTAAGGAGCCTAAGCTAAGGCCTGTGCAGCAAAAGCCATAGGGTGACTCACCTGAGATGCAGCCTTGGCTGGAGTCATGGCACTTTCCAGAGCTCTGTGCTGAAGAGCAGCTCTCAGTGAMGCATTGTTCTCCCTCTGCAGGGCTGGATGGGCTGGCTGAACGCTGTGCCC	MH316503	MH316221	MH316281	MH316363	MH316433
ANWC42609	ANWC42609	Australia	137.2166667 -35.65	137.217	-35.65	M	east Australia	east Australia	NA	east Australia	YES	98	112	284	314	148	148	213	213	156	156	241	241	260	260	124	124	190	190	155	155	130	130	286	286	309	309	257	261	Lamb et al. 2018	MF140071	NO	NA	NA	NA	NA	NA	NA
ANWC42732	ANWC42732	Australia	152.0166667 -30.51666667	152.017	-30.5167	F	east Australia	east Australia	Tasmania	east Australia	YES	98	108	288	288	148	148	215	215	156	158	239	239	260	260	126	128	190	202	211	219	130	130	286	286	291	291	257	261	Lamb et al. 2018	MF140072	YES	ACAGTAGAGAGACTAAGGAGCCTAAGCTAAGGCCTGTGCAGCAAAAGCCATAGGGTGACTCACCTGAGATGCAGCCTTGGCTGGAGTCATGGCACTTTCCAGAGCTCTGTGCTGAAGAGCAGCTCTCAGTGAAGCATTGTTCTCCCTCTGCAGGGCTGGATGGGCTGGCTGAACGCTGTGCCC	MH316504	MH316222	MH316282	MH316364	MH316434
ANWC42751	ANWC42751	Australia	152.3833333 -31.2	152.383	-31.2	M	east Australia	east Australia	east Australia	east Australia	YES	110	116	280	288	148	148	215	215	156	158	247	251	256	260	124	124	178	194	203	211	130	130	284	284	291	309	251	253	Lamb et al. 2018	MF140073	YES	ACAGTAGAGAGACTAAGGAGCCTAAGCTAAGGCCTGTGCAGCAAAAGCCATAGGGTGACTCACCTGAGATGCAGCCTTGGCTGGAGTCATGGCACTTTCCAGAGCTCTGTGCTGAAGAGCAGCTCTCAGTGACGCATTGTTCTCCCTCTGCAGGGCTGGATGGGCTGGCTGAACGCTGTGCCC	MH316505	MH316223	MH316283	MH316365	MH316435
ANWC42752	ANWC42752	Australia	152.3833333 -31.2	152.383	-31.2	F	east Australia	east Australia	NA	east Australia	YES	108	112	280	288	148	148	213	215	152	156	247	255	256	260	124	124	182	182	207	207	120	130	284	286	291	291	251	257	Lamb et al. 2018	MF140074	NO	NA	NA	NA	NA	NA	NA
ANWC42765	ANWC42765	Australia	151.5333333 -31.88333333	151.533	-31.8833	M	east Australia	east Australia	Tasmania	east Australia	YES	98	116	284	304	148	148	213	215	156	156	247	247	256	260	124	128	186	202	207	219	130	130	284	286	291	291	257	257	Lamb et al. 2018	MF140075	YES	ACAGTAGAGAGACTAAGGAGCCTAAGCTAAGGCCTGTGCAGCAAAAGCCATAGGGTGACTCACCTGAGATGCAGCCTTGGCTGGAGTCATGGCACTTTCCAGAGCTCTGTGCTGAAGAGCAGCTCTCAGTGAAGCATTGTTCTCCCTCTGCAGGGCTGGATGGGCTGGCTGAACGCTGTGCCC	MH316506	MH316224	MH316284	MH316366	MH316436
ANWC42851	ANWC42851	Australia	146.1888889 -20.33333333	146.189	-20.3333	M	east Australia	east Australia	NA	east Australia	YES	98	116	284	286	148	148	215	215	156	156	245	253	256	260	124	124	194	194	179	223	130	130	286	287	291	309	257	261	Lamb et al. 2018	MF140076	NO	NA	NA	NA	NA	NA	NA
ANWC42893	ANWC42893	Australia	143.4583333 -13.84166667	143.458	-13.8417	M	Cape York Peninsula/east Papua New Guinea	Cape York Peninsula/North West	NA	Cape York Peninsula	YES	112	114	272	294	148	148	215	215	146	154	243	251	260	260	124	128	190	194	191	211	130	130	284	286	309	309	261	261	Lamb et al. 2018	MF140077	NO	NA	NA	NA	NA	NA	NA
ANWC42974	ANWC42974	Australia	143.4527778 -13.7	143.453	-13.7	M	Cape York Peninsula/east Papua New Guinea	Cape York Peninsula/North West	Cape York Peninsula/Papua New Guinea	Cape York Peninsula	YES	108	110	290	310	148	148	215	215	156	156	243	243	260	260	124	126	178	202	207	223	128	130	286	286	291	309	261	261	Lamb et al. 2018	MF140078	YES	ACAGTAGAGAGACTAAGGAGCCTAAGCTAAGGCCTGTGCAGCAAAAGCCATAGGGTGACTCACCTGAGATGCAGCCTTGGCTGGAGTCATGGCACTTTCCAGAGCTCTGTGCTGAAGAGCAGCTCTCAGTGAAGCATTGTTCTCCCTCTGCAGGGCTGGATGGGCTGGCTGAACGCTGTGCCC	MH316507	NA	MH316285	MH316367	MH316437
ANWC42975	ANWC42975	Australia	143.4527778 -13.7	143.453	-13.7	F	Cape York Peninsula/east Papua New Guinea	Cape York Peninsula/North West	NA	Cape York Peninsula	YES	98	118	288	290	148	148	215	215	156	156	243	243	262	262	124	128	190	194	167	171	130	130	284	286	291	345	251	261	Lamb et al. 2018	MF140079	NO	NA	NA	NA	NA	NA	NA
ANWC43123	ANWC43123	Australia	145.3166667 -17.38333333	145.317	-17.3833	M	east Australia	east Australia	NA	east Australia	YES	98	118	288	302	148	148	215	215	156	156	249	257	260	260	124	124	194	198	207	211	130	130	284	284	291	309	251	261	Lamb et al. 2018	MF140080	NO	NA	NA	NA	NA	NA	NA
ANWC43273	ANWC43273	Australia	152.9902778 -30.21138889	152.99	-30.2114	F	east Australia	east Australia	NA	east Australia	YES	112	116	284	284	148	148	213	213	158	158	245	245	260	260	124	124	170	198	199	203	130	130	284	286	291	291	251	257	Lamb et al. 2018	MF140081	NO	NA	NA	NA	NA	NA	NA
ANWC43369	ANWC43369	Australia	142.55 -33.96666667	142.55	-33.9667	M	east Australia	east Australia	east Australia	east Australia	YES	108	118	284	304	148	148	213	215	158	158	241	241	260	260	124	124	194	198	203	215	130	130	284	284	291	309	251	261	Lamb et al. 2018	MF140082	YES	ACAGTAGAGAGACTAAGGAGCCTAAGCTAAGGCCTGTGCAGCAAAAGCCATAGGGTGACTCACCTGAGATGCAGCCTTGGCTGGAGTCATGGCACTTTCCAGAGCTCTGTGCTGAAGAGCAGCTCTCAGTGACGCATTGTTCTCCCTCTGCAGGGCTGGATGGGCTGGCTGAACGCTGTGCCC	MH316508	MH316225	MH316286	MH316368	MH316438
ANWC43408	ANWC43408	Australia	151.6277778 -26.88333333	151.628	-26.8833	F	east Australia	east Australia	NA	east Australia	YES	98	112	286	292	148	148	215	215	158	158	245	245	256	260	124	124	190	198	207	211	130	130	286	286	309	309	257	257	Lamb et al. 2018	MF140083	NO	NA	NA	NA	NA	NA	NA
ANWC43664	ANWC43664	Australia	150.6483333 -22.74472222	150.648	-22.7447	M	east Australia	east Australia	NA	east Australia	YES	98	98	296	304	148	148	215	215	158	158	243	243	256	260	124	124	194	206	207	207	130	130	286	286	273	327	251	257	Lamb et al. 2018	MF140084	NO	NA	NA	NA	NA	NA	NA
ANWC45085	ANWC45085	Australia	140.9616667 -37.95277778	140.962	-37.9528	F	east Australia	east Australia	NA	east Australia	YES	98	98	284	286	148	150	213	215	158	158	241	221	260	260	124	124	198	206	183	187	130	130	284	286	309	309	257	261	Lamb et al. 2018	MF140085	NO	NA	NA	NA	NA	NA	NA
ANWC45151	ANWC45151	Australia	140.6758333 -37.41861111	140.676	-37.4186	M	east Australia	east Australia	NA	east Australia	YES	98	106	286	300	148	148	213	215	156	160	243	265	260	260	124	124	194	194	203	223	130	130	284	286	291	327	251	261	Lamb et al. 2018	MF140086	NO	NA	NA	NA	NA	NA	NA
ANWC45208	ANWC45208	Australia	152.26 -29.085	152.26	-29.085	F	east Australia	east Australia	NA	east Australia	YES	98	114	266	284	148	148	215	215	150	158	239	253	260	260	124	124	186	190	179	207	130	130	284	286	291	309	261	261	Lamb et al. 2018	MF140087	NO	NA	NA	NA	NA	NA	NA
ANWC45292	ANWC45292	Australia	147.9633333 -40.89583333	147.963	-40.8958	F	Tasmania	Tasmania	Tasmania	Tasmania	YES	98	98	284	294	148	148	213	213	158	158	239	239	260	260	126	128	194	202	191	151	120	120	288	288	291	291	257	257	Lamb et al. 2018	MF140088	YES	ACAGTAGAGAGACTAAGGAGCCTAAGCTAAGGCCTGTGCAGCAAAAGCCATAGGGTGACTCACCTGAGATGCAGCCTTGGCTGGAGTCATGGCACTTTCCAGAGCTCTGTGCTGAAGAGCAGCTCTCAGTGAAGCATTGTTCTCCCTCTGCAGGGCTGGATGGGCTGGCTGAACGCTGTGCCC	MH316509	MH316226	MH316287	MH316369	MH316439
ANWC45303	ANWC45303	Australia	147.9588889 -40.83166667	147.959	-40.8317	M	Tasmania	Tasmania	NA	Tasmania	YES	98	98	284	292	148	148	213	213	158	158	239	239	260	260	128	128	178	214	199	151	120	130	288	288	291	291	257	257	Lamb et al. 2018	MF140089	NO	NA	NA	NA	NA	NA	NA
ANWC45304	ANWC45304	Australia	147.9588889 -40.83166667	147.959	-40.8317	M	Tasmania	Tasmania	NA	Tasmania	YES	98	98	286	292	148	148	213	213	158	158	239	239	260	260	128	128	198	214	207	207	120	130	288	288	291	291	257	257	Lamb et al. 2018	MF140090	NO	NA	NA	NA	NA	NA	NA
ANWC45305	ANWC45305	Australia	147.9588889 -40.83166667	147.959	-40.8317	F	Tasmania	Tasmania	NA	Tasmania	YES	98	98	280	288	148	148	213	213	158	158	239	239	260	260	128	128	198	198	195	215	120	130	288	288	291	291	257	257	Lamb et al. 2018	MF140091	NO	NA	NA	NA	NA	NA	NA
ANWC45306	ANWC45306	Australia	147.9588889 -40.83166667	147.959	-40.8317	M	Tasmania	Tasmania	NA	Tasmania	YES	98	98	284	292	148	148	213	213	158	158	239	239	260	260	128	128	198	198	199	151	120	130	288	288	291	291	257	257	Lamb et al. 2018	MF140092	NO	NA	NA	NA	NA	NA	NA
ANWC45481	ANWC45481	Australia	147.2697222 -42.04277778	147.27	-42.0428	M	Tasmania	Tasmania	Tasmania	Tasmania	YES	98	98	288	292	148	148	213	213	158	158	239	239	260	260	128	128	194	206	203	215	120	130	288	288	291	291	257	257	Lamb et al. 2018	MF140093	YES	ACAGTAGAGAGACTAAGGAGCCTAAGCTAAGGCCTGTGCAGCAAAAGCCATAGGGTGACTCACCTGAGATGCAGCCTTGGCTGGAGTCATGGCACTTTCCAGAGCTCTGTGCTGAAGAGCAGCTCTCAGTGAAGCATTGTTCTCCCTCTGCAGGGCTGGATGGGCTGGCTGAACGCTGTGCCC	MH316510	NA	MH316288	MH316370	MH316440
ANWC45534	ANWC45534	Australia	148.1786111 -40.14388889	148.179	-40.1439	F	Tasmania	Tasmania	Tasmania	Tasmania	YES	98	98	290	290	148	148	213	213	158	158	239	239	260	260	128	128	194	198	211	151	120	130	288	288	291	291	257	257	Lamb et al. 2018	MF140094	YES	ACAGTAGAGAGACTAAGGAGCCTAAGCTAAGGCCTGTGCAGCAAAAGCCATAGGGTGACTCACCTGAGATGCAGCCTTGGCTGGAGTCATGGCACTTTCCAGAGCTCTGTGCTGAAGAGCAGCTCTCAGTGAAGCATTGTTCTCCCTCTGCAGGGCTGGATGGGCTGGCTGAACGCTGTGCCC	MH316511	NA	MH316289	MH316371	MH316441
ANWC45535	ANWC45535	Australia	148.1786111 -40.14388889	148.179	-40.1439	M	Tasmania	Tasmania	NA	Tasmania	YES	98	98	272	290	148	148	213	213	158	158	239	239	260	260	128	128	166	194	203	215	130	130	288	288	291	291	257	257	Lamb et al. 2018	MF140095	NO	NA	NA	NA	NA	NA	NA
ANWC45685	ANWC45685	Australia	147.9833333 -40.01666667	147.983	-40.0167	M	Tasmania	Tasmania	Tasmania	Tasmania	YES	98	98	272	288	148	148	213	213	158	158	239	239	260	260	128	128	194	194	191	191	120	130	288	288	291	291	257	257	Lamb et al. 2018	MF140096	YES	ACAGTAGAGAGACTAAGGAGCCTAAGCTAAGGCCTGTGCAGCAAAAGCCATAGGGTGACTCACCTGAGATGCAGCCTTGGCTGGAGTCATGGCACTTTCCAGAGCTCTGTGCTGAAGAGCAGCTCTCAGTGAAGCATTGTTCTCCCTCTGCAGGGCTGGATGGGCTGGCTGAACGCTGTGCCC	MH316512	NA	MH316290	MH316372	MH316442
ANWC45686	ANWC45686	Australia	147.9833333 -40.01666667	147.983	-40.0167	M	Tasmania	Tasmania	NA	Tasmania	YES	98	98	298	302	148	148	213	213	158	158	239	239	260	260	128	128	190	194	151	151	120	130	288	288	291	291	257	257	Lamb et al. 2018	MF140097	NO	NA	NA	NA	NA	NA	NA
ANWC45753	ANWC45753	Australia	146.2055556 -41.69138889	146.206	-41.6914	F	Tasmania	Tasmania	Tasmania	Tasmania	YES	98	98	286	288	148	148	213	213	158	158	239	239	260	260	128	128	202	206	151	151	120	130	288	288	291	291	257	257	Lamb et al. 2018	MF140098	YES	ACAGTAGAGAGACTAAGGAGCCTAAGCTAAGGCCTGTGCAGCAAAAGCCATAGGGTGACTCACCTGAGATGCAGCCTTGGCTGGAGTCATGGCACTTTCCAGAGCTCTGTGCTGAAGAGCAGCTCTCAGTGAAGCATTGTTCTCCCTCTGCAGGGCTGGATGGGCTGGCTGAACGCTGTGCCC	MH316513	NA	MH316291	MH316373	MH316443
ANWC45754	ANWC45754	Australia	146.2055556 -41.69138889	146.206	-41.6914	M	Tasmania	Tasmania	NA	Tasmania	YES	98	98	284	292	148	148	213	213	158	158	239	239	260	260	128	128	198	226	187	219	120	130	288	288	291	291	257	257	Lamb et al. 2018	MF140099	NO	NA	NA	NA	NA	NA	NA
ANWC45840	ANWC45840	Australia	144.0680556 -39.92111111	144.068	-39.9211	F	Tasmania	Tasmania	Tasmania	Tasmania	YES	98	98	284	286	148	148	213	213	158	158	239	239	260	260	128	128	206	214	151	151	120	130	288	288	291	291	257	257	Lamb et al. 2018	MF140100	YES	ACAGTAGAGAGACTAAGGAGCCTAAGCTAAGGCCTGTGCAGCAAAAGCCATAGGGTGACTCACCTGAGATGCAGCCTTGGCTGGAGTCATGGCACTTTCCAGAGCTCTGTGCTGAAGAGCAGCTCTCAGTGAAGCATTGTTCTCCCTCTGCAGGGCTGGATGGGCTGGCTGAACGCTGTGCCC	MH316514	NA	MH316292	MH316374	MH316444
ANWC45841	ANWC45841	Australia	144.0680556 -39.92111111	144.068	-39.9211	M	Tasmania	Tasmania	NA	Tasmania	YES	98	98	292	292	148	148	213	213	158	158	239	239	260	260	128	128	190	198	211	211	130	130	288	288	291	291	257	257	Lamb et al. 2018	MF140101	NO	NA	NA	NA	NA	NA	NA
ANWC45853	ANWC45853	Australia	144.0680556 -39.92111111	144.068	-39.9211	M	Tasmania	Tasmania	NA	Tasmania	YES	98	98	282	292	148	148	213	213	158	158	239	239	260	260	128	128	214	214	151	151	120	130	288	288	291	291	257	257	Lamb et al. 2018	MF140102	NO	NA	NA	NA	NA	NA	NA
ANWC45890	ANWC45890	Australia	144.0680556 -39.92111111	144.068	-39.9211	M	Tasmania	Tasmania	NA	Tasmania	YES	98	98	286	294	148	148	213	213	158	158	239	239	260	260	128	128	194	206	179	215	120	130	288	288	291	291	257	257	Lamb et al. 2018	MF140103	NO	NA	NA	NA	NA	NA	NA
ANWC45899	ANWC45899	Australia	144.0680556 -39.92111111	144.068	-39.9211	M	Tasmania	Tasmania	NA	Tasmania	YES	98	98	258	294	148	148	213	213	158	158	239	239	260	260	128	128	194	202	191	191	120	130	288	288	291	291	257	257	Lamb et al. 2018	MF140104	NO	NA	NA	NA	NA	NA	NA
ANWC46146	ANWC46146	Australia	146.4166667 -38.38333333	146.417	-38.3833	F	east Australia	east Australia	east Australia	east Australia	YES	98	116	278	292	148	148	215	215	156	158	243	219	260	260	124	124	186	186	163	163	130	130	282	286	291	309	253	257	Lamb et al. 2018	MF140105	YES	ACAGTAGAGAGACTAAGGAGCCTAAGCTAAGGCCTGTGCAGCAAAAGCCATAGGGTGACTCACCTGAGATGCAGCCTTGGCTGGAGTCATGGCACTTTCCAGAGCTCTGTGCTGAAGAGCAGCTCTCAGTGACGCATTGTTCTCCCTCTGCAGGGCTGGATGGGCTGGCTGAACGCTGTGCCC	MH316515	MH316227	MH316293	MH316375	MH316445
ANWC46281	ANWC46281	Australia	151.3 -33.2	151.3	-33.2	M	east Australia	east Australia	Tasmania	east Australia	YES	98	108	284	284	148	148	213	215	158	158	247	253	260	260	124	126	178	186	207	215	130	130	284	284	291	309	251	257	Lamb et al. 2018	MF140106	YES	ACAGTAGAGAGACTAAGGAGCCTAAGCTAAGGCCTGTGCAGCAAAAGCCATAGGGTGACTCACCTGAGATGCAGCCTTGGCTGGAGTCATGGCACTTTCCAGAGCTCTGTGCTGAAGAGCAGCTCTCAGTGAAGCATTGTTCTCCCTCTGCAGGGCTGGATGGGCTGGCTGAACGCTGTGCCC	MH316516	MH316228	MH316294	MH316376	MH316446
ANWC46351	ANWC46351	Australia	151.7666667 -32.25	151.767	-32.25	M	east Australia	east Australia	NA	east Australia	YES	98	116	290	304	148	148	215	215	156	158	245	267	256	260	124	124	190	194	175	227	130	130	282	286	291	309	261	261	Lamb et al. 2018	MF140107	NO	NA	NA	NA	NA	NA	NA
ANWC46472	ANWC46472	Australia	139.8944444 -34.05722222	139.894	-34.0572	F	east Australia	east Australia	NA	east Australia	YES	98	98	272	278	148	148	215	215	158	158	243	245	260	260	124	124	190	202	195	195	130	130	284	287	273	309	261	261	Lamb et al. 2018	MF140108	NO	NA	NA	NA	NA	NA	NA
ANWC46495	ANWC46495	Australia	138.9661111 -34.70083333	138.966	-34.7008	M	east Australia	east Australia	NA	east Australia	YES	98	116	284	288	148	148	213	213	156	156	245	221	260	260	124	124	182	188	191	215	130	130	282	284	291	309	257	257	Lamb et al. 2018	MF140109	NO	NA	NA	NA	NA	NA	NA
ANWC46496	ANWC46496	Australia	138.9661111 -34.70083333	138.966	-34.7008	F	east Australia	east Australia	NA	east Australia	YES	114	114	284	284	148	148	215	215	156	160	263	265	260	260	124	124	186	194	175	211	130	130	282	284	291	309	251	257	Lamb et al. 2018	MF140110	NO	NA	NA	NA	NA	NA	NA
ANWC46564	ANWC46564	Australia	137.2483333 -35.0675	137.248	-35.0675	F	east Australia	east Australia	NA	east Australia	YES	110	118	288	288	148	148	215	215	156	158	243	245	260	260	124	126	188	188	203	223	130	130	284	286	291	291	251	257	Lamb et al. 2018	MF140111	NO	NA	NA	NA	NA	NA	NA
ANWC46565	ANWC46565	Australia	137.2483333 -35.0675	137.248	-35.0675	M	east Australia	east Australia	NA	east Australia	YES	112	116	292	304	148	148	215	215	156	156	237	253	260	260	124	126	194	196	167	223	130	130	286	286	291	291	257	257	Lamb et al. 2018	MF140112	NO	NA	NA	NA	NA	NA	NA
ANWC46631	ANWC46631	Australia	138.0638889 -33.5	138.064	-33.5	M	east Australia	east Australia	NA	east Australia	YES	116	126	284	292	148	148	213	215	156	160	239	255	256	260	124	126	194	194	175	195	130	130	284	284	291	363	257	257	Lamb et al. 2018	MF140113	NO	NA	NA	NA	NA	NA	NA
ANWC46675	ANWC46675	Australia	136.0497222 -34.31138889	136.05	-34.3114	F	south-west/central	south-west/central	NA	south-west/central	YES	108	110	296	296	148	148	215	215	158	158	245	251	260	260	130	130	186	192	207	227	130	130	284	286	291	291	251	257	Lamb et al. 2018	MF140114	NO	NA	NA	NA	NA	NA	NA
ANWC46679	ANWC46679	Australia	135.9547222 -34.35388889	135.955	-34.3539	M	south-west/central	south-west/central	NA	south-west/central	YES	98	116	286	300	148	148	215	215	156	158	243	245	260	260	128	130	192	194	167	219	130	130	286	286	291	291	251	257	Lamb et al. 2018	MF140115	NO	NA	NA	NA	NA	NA	NA
ANWC47126	ANWC47126	Australia	153.3355556 -28.63138889	153.336	-28.6314	F	east Australia	east Australia	NA	east Australia	YES	98	98	278	280	148	148	213	215	156	158	245	273	256	260	124	124	198	202	167	199	130	130	284	286	291	291	251	251	Lamb et al. 2018	MF140116	NO	NA	NA	NA	NA	NA	NA
ANWC47811	ANWC47811	Australia	144.7022222 -30.00583333	144.702	-30.0058	M	east Australia	east Australia	NA	east Australia	YES	98	98	284	302	148	148	215	215	156	158	241	241	260	260	124	126	182	194	215	215	130	130	284	290	309	309	251	261	Lamb et al. 2018	MF140117	NO	NA	NA	NA	NA	NA	NA
ANWC48170	ANWC48170	Australia	139.7791667 -33.68722222	139.779	-33.6872	F	east Australia	east Australia	NA	east Australia	YES	98	116	288	306	148	148	215	215	156	158	243	243	260	260	124	126	186	190	215	215	130	130	284	286	327	345	251	261	Lamb et al. 2018	MF140118	NO	NA	NA	NA	NA	NA	NA
ANWC48171	ANWC48171	Australia	139.7791667 -33.68722222	139.779	-33.6872	M	east Australia	east Australia	NA	east Australia	YES	112	116	284	302	148	148	215	215	158	158	241	251	260	260	124	124	186	198	199	207	130	130	284	287	273	291	251	261	Lamb et al. 2018	MF140119	NO	NA	NA	NA	NA	NA	NA
ANWC48245	ANWC48245	Australia	138.9494444 -30.59083333	138.949	-30.5908	F	south-west/central	east Australia	NA	east Australia	YES	98	116	278	300	148	148	215	215	158	160	241	253	260	260	124	124	178	182	167	167	130	130	284	286	291	291	257	257	Lamb et al. 2018	MF140120	NO	NA	NA	NA	NA	NA	NA
ANWC48261	ANWC48261	Australia	139.2575 -30.27416667	139.257	-30.2742	F	east Australia	east Australia	NA	east Australia	YES	98	114	296	300	148	148	215	215	158	158	243	221	260	260	126	128	178	184	155	227	120	130	282	284	327	327	251	257	Lamb et al. 2018	MF140121	NO	NA	NA	NA	NA	NA	NA
ANWC48262	ANWC48262	Australia	139.2575 -30.27416667	139.257	-30.2742	M	east Australia	east Australia	NA	east Australia	YES	98	98	288	304	148	148	215	215	156	158	247	221	260	260	124	124	194	200	199	227	130	130	284	286	291	291	261	261	Lamb et al. 2018	MF140122	NO	NA	NA	NA	NA	NA	NA
ANWC48309	ANWC48309	Australia	138.3494444 -31.83555556	138.349	-31.8356	M	east Australia	east Australia	NA	east Australia	YES	106	112	288	302	148	148	215	215	154	158	243	243	260	260	124	130	182	184	175	211	130	130	284	286	327	345	261	261	Lamb et al. 2018	MF140123	NO	NA	NA	NA	NA	NA	NA
ANWC48602	ANWC48602	Australia	130.6669444 -11.45666667	130.667	-11.4567	M	north-west	Cape York Peninsula/North West	north-west	north-west	YES	110	110	286	292	148	148	215	215	156	158	243	249	260	260	130	130	178	210	167	187	130	130	286	294	309	309	261	261	Lamb et al. 2018	MF140124	YES	ACAGTAGAGAGACTAAGGAGCCTAAGCTAAGGCCTGTGCAGCAAAAGCCATAGGGTGACTCACCTGAGATGCAGCCTTGGCTGGAGTCATGGCACTTTCCAGAGCTCTGTGCTGAAGAGCAGCTCTCAGTGAAGCATTGTTCTCCCTCTGCAGGGCTGGATGGGCTGGCTGAACGCTGTGCCC	MH316517	MH316229	MH316295	MH316377	MH316447
ANWC48603	ANWC48603	Australia	130.6669444 -11.45666667	130.667	-11.4567	M	north-west	Cape York Peninsula/North West	NA	north-west	YES	108	112	278	282	148	148	215	215	156	156	245	247	260	268	126	128	202	202	159	187	130	130	286	286	309	309	251	261	Lamb et al. 2018	MF140125	NO	NA	NA	NA	NA	NA	NA
ANWC48608	ANWC48608	Australia	130.6680556 -11.43555556	130.668	-11.4356	M	north-west	Cape York Peninsula/North West	NA	north-west	YES	106	112	286	306	148	148	215	215	156	156	233	243	260	260	126	126	198	202	211	219	130	130	284	284	291	309	251	261	Lamb et al. 2018	MF140126	NO	NA	NA	NA	NA	NA	NA
ANWC48874	ANWC48874	Australia	134.2033333 -23.69277778	134.203	-23.6928	F	south-west/central	south-west/central	south-west/central	south-west/central	YES	110	112	296	296	148	148	215	215	158	158	241	245	260	260	128	130	186	194	171	207	130	130	284	286	291	291	261	261	Lamb et al. 2018	MF140127	YES	ACAGTAGAGAGACTAAGGAGCCTAAGCTAAGGCCTGTGCAGCAAAAGCCATAGGGTGACTCACCTGAGATGCAGCCTTGGCTGGAGTCATGGCACTTTCCAGAGCTCTGTGCTGAAGAGCAGCTCTCAGTGAAGCATTGTTCTCCCTCTGCAGGGCTGGATGGGCTGGCTGAACGCTGTGCCC	MH316518	MH316230	MH316296	MH316378	MH316448
ANWC48882	ANWC48882	Australia	134.3355556 -23.59722222	134.336	-23.5972	M	south-west/central	south-west/central	NA	south-west/central	YES	98	108	296	298	148	148	215	215	156	166	245	249	260	260	126	126	176	188	207	211	130	130	286	286	291	291	251	251	Lamb et al. 2018	MF140128	NO	NA	NA	NA	NA	NA	NA
ANWC49106	ANWC49106	Australia	145.1416667 -35.78916667	145.142	-35.7892	M	east Australia	east Australia	east Australia	east Australia	YES	108	116	278	288	148	148	213	215	156	160	253	227	260	260	124	124	186	194	219	219	130	130	282	284	291	291	257	261	Lamb et al. 2018	MF140129	YES	ACAGTAGAGAGACTAAGGAGCCTAAGCTAAGGCCTGTGCAGCAAAAGCCATAGGGTGACTCACCTGAGATGCAGCCTTGGCTGGAGTCATGGCACTTTCCAGAGCTCTGTGCTGAAGAGCAGCTCTCAGTGAMGCATTGTTCTCCCTCTGCAGGGCTGGATGGGCTGGCTGAACGCTGTGCCC	MH316519	NA	MH316297	MH316379	MH316449
ANWC49192	ANWC49192	Australia	147.3541667 -35.39833333	147.354	-35.3983	F	east Australia	east Australia	east Australia	east Australia	YES	98	98	286	302	148	148	215	215	152	158	237	245	260	260	124	124	190	190	163	207	130	130	288	288	309	309	257	261	Lamb et al. 2018	MF140130	YES	ACAGTAGAGAGACTAAGGAGCCTAAGCTAAGGCCTGTGCAGCAAAAGCCATAGGGTGACTCACCTGAGATGCAGCCTTGGCTGGAGTCATGGCACTTTCCAGAGCTCTGTGCTGAAGAGCAGCTCTCAGTGACGCATTGTTCTCCCTCTGCAGGGCTGGATGGGCTGGCTGAACGCTGTGCCC	MH316520	MH316231	MH316298	MH316380	MH316450
ANWC49201	ANWC49201	Australia	148.4666667 -33.4	148.467	-33.4	M	east Australia	east Australia	Tasmania	east Australia	YES	98	108	286	286	148	148	215	215	152	158	243	249	256	260	126	128	198	202	199	211	130	130	282	290	309	327	251	251	Lamb et al. 2018	MF140131	YES	ACAGTAGAGAGACTAAGGAGCCTAAGCTAAGGCCTGTGCAGCAAAAGCCATAGGGTGACTCACCTGAGATGCAGCCTTGGCTGGAGTCATGGCACTTYCCAGAGCTCTGTGCTGAAGAGCAGCTCTCAGTGAMGCATTGTTCTCCCTCTGCAGGGCTGGATGGGCTGGCTGAACGCTGTGCCC	MH316521	NA	MH316299	MH316381	MH316451
ANWC49307	ANWC49307	Australia	148.0613889 -30.01166667	148.061	-30.0117	M	east Australia	east Australia	NA	east Australia	YES	98	110	276	286	148	148	215	215	156	156	241	249	260	260	124	124	186	190	211	231	130	130	286	288	309	363	257	261	Lamb et al. 2018	MF140132	NO	NA	NA	NA	NA	NA	NA
ANWC49374	ANWC49374	Australia	145.0225 -29.29111111	145.023	-29.2911	M	east Australia	east Australia	NA	east Australia	YES	98	110	294	304	148	148	215	215	156	156	249	271	256	260	124	124	182	206	163	199	130	130	284	284	291	309	251	261	Lamb et al. 2018	MF140133	NO	NA	NA	NA	NA	NA	NA
ANWC49391	ANWC49391	Australia	144.5155556 -30.90777778	144.516	-30.9078	M	east Australia	east Australia	NA	east Australia	YES	114	118	274	284	148	148	213	215	156	158	241	243	260	260	124	124	178	190	183	195	130	130	286	286	291	291	261	261	Lamb et al. 2018	MF140134	NO	NA	NA	NA	NA	NA	NA
ANWC49459	ANWC49459	Australia	142.4986111 -32.32472222	142.499	-32.3247	M	east Australia	east Australia	NA	east Australia	YES	98	114	282	292	148	148	215	215	158	160	249	253	260	260	124	124	190	194	227	227	120	130	284	284	291	291	261	261	Lamb et al. 2018	MF140135	NO	NA	NA	NA	NA	NA	NA
ANWC49515	ANWC49515	Australia	146.1094444 -32.99083333	146.109	-32.9908	F	east Australia	east Australia	NA	east Australia	YES	112	116	282	286	148	148	215	215	158	158	241	241	260	260	124	124	202	202	187	195	130	130	284	286	291	327	257	261	Lamb et al. 2018	MF140136	NO	NA	NA	NA	NA	NA	NA
ANWC49861	ANWC49861	Australia	144.7616667 -30.06361111	144.762	-30.0636	F	east Australia	east Australia	NA	east Australia	YES	98	108	288	290	148	148	213	215	156	156	243	243	260	260	124	124	174	202	203	211	120	130	284	290	309	327	251	261	Lamb et al. 2018	MF140137	NO	NA	NA	NA	NA	NA	NA
ANWC49862	ANWC49862	Australia	144.7616667 -30.06361111	144.762	-30.0636	M	east Australia	east Australia	NA	east Australia	YES	98	114	284	286	148	148	215	215	156	156	257	257	260	260	126	126	186	190	199	223	130	130	284	284	291	291	257	261	Lamb et al. 2018	MF140138	NO	NA	NA	NA	NA	NA	NA
ANWC50171	ANWC50171	Australia	143.7847222 -30.48861111	143.785	-30.4886	F	NA	east Australia	NA	east Australia	YES	98	116	288	288	148	148	215	215	156	158	-9	-9	256	260	126	128	194	194	207	219	130	130	284	284	291	291	257	257	NA	NA	NO	NA	MH316522	MH316232	NA	MH316382	NA
ANWC50535	ANWC50535	Australia	123.6261111 -17.70861111	123.626	-17.7086	F	north-west	south-west/central	NA	north-west	YES	98	124	286	292	148	148	215	215	156	156	245	247	260	260	128	128	202	206	167	223	130	130	284	294	291	291	251	251	Lamb et al. 2018	MF140139	NO	NA	NA	NA	NA	NA	NA
ANWC50546	ANWC50546	Australia	123.5863889 -17.70527778	123.586	-17.7053	M	north-west	Cape York Peninsula/North West	NA	north-west	YES	98	110	292	318	148	148	215	215	154	156	237	243	260	260	128	128	202	210	179	195	130	130	284	286	291	327	257	261	Lamb et al. 2018	MF140140	NO	NA	NA	NA	NA	NA	NA
ANWC50547	ANWC50547	Australia	123.5863889 -17.70527778	123.586	-17.7053	M	north-west	Cape York Peninsula/North West	NA	north-west	YES	98	102	282	324	148	148	215	215	156	156	243	245	260	260	128	128	202	202	183	203	130	130	286	286	291	345	251	257	Lamb et al. 2018	MF140141	NO	NA	NA	NA	NA	NA	NA
ANWC50812	ANWC50812	Australia	122.6475 -17.88861111	122.647	-17.8886	F	north-west	Cape York Peninsula/North West	south-west/central	north-west	YES	112	112	282	282	148	148	215	215	156	156	245	245	260	260	128	128	186	206	203	219	130	130	286	286	291	291	261	261	Lamb et al. 2018	MF140142	YES	ACAGTAGAGAGACTAAGGAGCCTAAGCTAAGGCCTGTGCAGCAAAAGCCATAGGGTGACTCACCTGAGATGCAGCCTTGGCTGGAGTCATGGCACTTTCCAGAGCTCTGTGCTGAAGAGCAGCTCTCAGTGAAGCATTGTTCTCCCTCTGCAGGGCTGGATGGGCTGGCTGAACGCTGTGCCC	MH316523	NA	MH316300	MH316383	MH316452
ANWC50842	ANWC50842	Australia	124.0613889 -17.3625	124.061	-17.3625	F	north-west	south-west/central	north-west	north-west	YES	116	120	272	324	148	148	215	215	156	158	245	247	260	260	124	128	202	202	183	219	130	130	286	286	291	291	257	261	Lamb et al. 2018	MF140143	YES	ACAGTAGAGAGACTAAGGAGCCTAAGCTAAGGCCTGTGCAGCAAAAGCCATAGGGTGACTCACCTGAGATGCAGCCTTGGCTGGAGTCATGGCACTTTCCAGAACTCTGTGCTGAAGAGCAGCTCTCAGTGAAGCATTGTTCTCCCTCTGCAGGGCTGGATGGGCTGGCTGAACGCTGTGCCC	MH316524	MH316233	MH316301	MH316384	MH316453
ANWC51818	ANWC51818	Australia	130.1003 -29.8468	130.1	-29.8468	M	south-west/central	south-west/central	NA	south-west/central	YES	98	98	296	302	148	148	215	215	158	158	237	245	260	260	128	128	186	206	203	211	130	130	286	286	273	291	251	261	Lamb et al. 2018	MF140144	NO	NA	NA	NA	NA	NA	NA
ANWC51819	ANWC51819	Australia	130.1003 -29.8468	130.1	-29.8468	F	south-west/central	south-west/central	NA	south-west/central	YES	106	110	302	316	148	148	215	215	156	158	243	245	260	260	124	128	188	200	171	223	130	130	286	286	291	291	251	251	Lamb et al. 2018	MF140145	NO	NA	NA	NA	NA	NA	NA
ANWC51836	ANWC51836	Australia	130.0606 -30.0403	130.061	-30.0403	M	south-west/central	south-west/central	NA	south-west/central	YES	98	110	276	296	148	148	215	215	156	156	257	221	260	260	124	128	192	194	175	183	130	130	284	286	291	291	251	261	Lamb et al. 2018	MF140146	NO	NA	NA	NA	NA	NA	NA
ANWC51898	ANWC51898	Australia	130.0892 -29.8947	130.089	-29.8947	M	south-west/central	south-west/central	NA	south-west/central	YES	98	110	298	306	148	148	215	215	158	160	239	221	260	260	124	130	180	188	207	211	130	130	286	286	291	309	261	261	Lamb et al. 2018	MF140147	NO	NA	NA	NA	NA	NA	NA
ANWC51899	ANWC51899	Australia	130.0892 -29.8947	130.089	-29.8947	F	south-west/central	south-west/central	NA	south-west/central	YES	106	110	296	302	148	148	215	215	158	158	247	213	260	260	124	128	198	206	195	203	130	130	286	287	291	291	257	261	Lamb et al. 2018	MF140148	NO	NA	NA	NA	NA	NA	NA
ANWC51905	ANWC51905	Australia	130.0892 -29.8947	130.089	-29.8947	F	south-west/central	south-west/central	NA	south-west/central	YES	98	98	296	302	148	148	215	215	158	160	243	243	260	260	128	130	180	190	203	241	130	130	284	284	291	291	251	257	Lamb et al. 2018	MF140149	NO	NA	NA	NA	NA	NA	NA
ANWC51912	ANWC51912	Australia	130.1003 -29.8801	130.1	-29.8801	F	south-west/central	south-west/central	NA	south-west/central	YES	98	98	306	310	148	148	215	215	158	158	239	221	260	260	124	130	192	200	187	199	130	130	284	286	291	309	251	251	Lamb et al. 2018	MF140150	NO	NA	NA	NA	NA	NA	NA
ANWC51965	ANWC51965	Australia	130.6889 -28.5606	130.689	-28.5606	F	south-west/central	south-west/central	NA	south-west/central	YES	96	116	296	308	148	148	215	215	156	156	249	259	260	260	128	130	184	194	195	291	130	130	284	284	291	291	251	251	Lamb et al. 2018	MF140151	NO	NA	NA	NA	NA	NA	NA
ANWC51966	ANWC51966	Australia	130.6889 -28.5606	130.689	-28.5606	M	south-west/central	south-west/central	NA	south-west/central	YES	116	116	302	306	148	148	215	215	158	160	247	249	260	260	128	130	196	196	215	215	130	130	284	284	291	291	251	261	Lamb et al. 2018	MF140152	NO	NA	NA	NA	NA	NA	NA
ANWC52092	ANWC52092	Australia	131.2062 -29.9295	131.206	-29.9295	M	south-west/central	south-west/central	NA	south-west/central	YES	108	108	292	296	148	148	215	215	156	158	245	267	260	260	130	130	184	196	203	207	130	130	284	284	291	291	257	261	Lamb et al. 2018	MF140153	NO	NA	NA	NA	NA	NA	NA
ANWC54039	ANWC54039	Australia	128.7217 -29.5736	128.722	-29.5736	M	south-west/central	south-west/central	NA	south-west/central	YES	98	110	306	306	148	148	215	215	158	158	245	249	260	260	128	130	184	190	203	207	130	130	286	286	273	291	251	261	Lamb et al. 2018	MF140154	NO	NA	NA	NA	NA	NA	NA
ANWC54063	ANWC54063	Australia	128.5947 -29.5733	128.595	-29.5733	F	south-west/central	south-west/central	NA	south-west/central	YES	110	118	302	312	148	148	215	215	156	158	245	245	260	260	128	130	190	194	187	199	130	130	284	284	291	291	251	257	Lamb et al. 2018	MF140155	NO	NA	NA	NA	NA	NA	NA
ANWC54098	ANWC54098	Australia	128.5947 -29.5733	128.595	-29.5733	F	south-west/central	south-west/central	NA	south-west/central	YES	110	110	296	298	148	148	215	215	158	158	239	247	260	260	130	130	194	196	191	203	130	130	286	288	291	309	251	261	Lamb et al. 2018	MF140156	NO	NA	NA	NA	NA	NA	NA
ANWC54134	ANWC54134	Australia	128.2603 -28.5322	128.26	-28.5322	F	south-west/central	south-west/central	NA	south-west/central	YES	110	110	300	306	148	148	215	215	158	158	239	245	260	260	128	130	172	188	179	179	130	130	284	284	291	291	251	251	Lamb et al. 2018	MF140157	NO	NA	NA	NA	NA	NA	NA
ANWC54138	ANWC54138	Australia	128.2939 -28.5356	128.294	-28.5356	M	south-west/central	NA	NA	south-west/central	NO	NA	NA	NA	NA	NA	NA	NA	NA	NA	NA	NA	NA	NA	NA	NA	NA	NA	NA	NA	NA	NA	NA	NA	NA	NA	NA	NA	NA	Lamb et al. 2018	MF140158	NO	NA	NA	NA	NA	NA	NA
ANWC54189	ANWC54189	Australia	128.9767 -28.5122	128.977	-28.5122	M	south-west/central	south-west/central	NA	south-west/central	YES	98	108	300	308	148	148	215	215	158	158	249	253	260	260	124	124	188	196	203	223	130	130	284	284	291	327	261	261	Lamb et al. 2018	MF140159	NO	NA	NA	NA	NA	NA	NA
ANWC55922	ANWC55922	Papua New Guinea	146.80365 -8.99937	146.804	-8.99937	M	Cape York Peninsula/east Papua New Guinea	NA	Cape York Peninsula/Papua New Guinea	Papua New Guinea	NO	NA	NA	NA	NA	NA	NA	NA	NA	NA	NA	NA	NA	NA	NA	NA	NA	NA	NA	NA	NA	NA	NA	NA	NA	NA	NA	NA	NA	This study	MH316325	YES	ACAGTAGAGAGACTAAGGAGCCTAAGCTAAGGCCTGTGCAGCAAAAGCCATAGGGTGACTCACCTGAGATGCAGCCTTGGCTGGAGTCATGGCACTTTCCAGAGCTCTGTGCTGAAGAGCAGCTCTCAGTGAAGCATTGYTCTCCCTCTGCAGGGCTGGATGGGCTGGCTGAACGCTGTGCCC	MH316525	MH316234	MH316302	MH316385	MH316454
ANWC55977	ANWC55977	Papua New Guinea	146.53625 -8.71265	146.536	-8.71265	F	Cape York Peninsula/east Papua New Guinea	NA	Cape York Peninsula/Papua New Guinea	Papua New Guinea	NO	NA	NA	NA	NA	NA	NA	NA	NA	NA	NA	NA	NA	NA	NA	NA	NA	NA	NA	NA	NA	NA	NA	NA	NA	NA	NA	NA	NA	This study	MH316326	YES	ACAGTAGAGAGACTAAGGAGCCTAAGCTAAGGCCTGTGCAGCAAAAGCCATAGGGTGACTCACCTGAGATGCAGCCTTGGCTGGAGTCATGGCACTTTCCAGAGCTCTGTGCTGAAGAGCAGCTCTCAGTGAAGCATTGCTCTCCCTCTGCAGGGCTGGATGGGCTGGCTGAACGCTGTGCCC	MH316526	MH316235	MH316303	MH316386	MH316455
ANWC55978	ANWC55978	Papua New Guinea	146.53625 -8.71265	146.536	-8.71265	F	Cape York Peninsula/east Papua New Guinea	NA	Cape York Peninsula/Papua New Guinea	Papua New Guinea	NO	NA	NA	NA	NA	NA	NA	NA	NA	NA	NA	NA	NA	NA	NA	NA	NA	NA	NA	NA	NA	NA	NA	NA	NA	NA	NA	NA	NA	This study	MH316327	YES	ACAGTAGAGAGACTAAGGAGCCTAAGCTAAGGCCTGTGCAGCAAAAGCCATAGGGTGACTCACCTGAGATGCAGCCTTGGCTGGAGTCATGGCACTTTCCAGAGCTCTGTGCTGAAGAGCAGCTCTCAGTGAAGCATTGCTCTCCCTCTGCAGGGCTGGATGGGCTGGCTGAACGCTGTGCCC	MH316527	MH316236	MH316304	MH316387	MH316456
ANWC56062	ANWC56062	Papua New Guinea	146.81317 -9.00509	146.813	-9.00509	F	Cape York Peninsula/east Papua New Guinea	NA	NA	Papua New Guinea	NO	NA	NA	NA	NA	NA	NA	NA	NA	NA	NA	NA	NA	NA	NA	NA	NA	NA	NA	NA	NA	NA	NA	NA	NA	NA	NA	NA	NA	This study	MH316328	YES	ACAGTAGAGAGACTAAGGAGCCTAAGCTAAGGCCTGTGCAGCAAAAGCCATAGGGTGACTCACCTGAGATGCAGCCTTGGCTGGAGTCATGGCACTTTCCAGAGCTCTGTGCTGAAGAGCAGCTCTCAGTGAAGCATTGTTCTCCCTCTGCAGGGCTGGATGGGCTGGCTGAACGCTGTGCCC	MH316528	MH316237	MH316305	MH316388	MH316457
ANWC56206	ANWC56206	Papua New Guinea	141.24799 -8.85101	141.248	-8.85101	M	Trans-fly	NA	Cape York Peninsula/Papua New Guinea	Papua New Guinea	NO	NA	NA	NA	NA	NA	NA	NA	NA	NA	NA	NA	NA	NA	NA	NA	NA	NA	NA	NA	NA	NA	NA	NA	NA	NA	NA	NA	NA	This study	MH316329	YES	ACAGTAGAGAGACTAAGGAGCCTAAGCTAAGGCCTGTGCAGCAAAAGCCATAGGGTGACTCACCTGAGATGCAGCCTTGGCTGGAGTCATGGCACTTTCCAGAGCTCTGTGCTGAAGAGCAGCTCTCAGTGAAGCATTGCTCTCCCTCTGCAGGGCTGGATGGGCTGGCTGAACGCTGTGCCC	MH316529	MH316238	NA	MH316389	MH316458
ANWC56238	ANWC56238	Papua New Guinea	141.65549 -8.70793	141.655	-8.70793	M	Trans-fly	NA	Cape York Peninsula/Papua New Guinea	Papua New Guinea	NO	NA	NA	NA	NA	NA	NA	NA	NA	NA	NA	NA	NA	NA	NA	NA	NA	NA	NA	NA	NA	NA	NA	NA	NA	NA	NA	NA	NA	This study	MH316330	YES	ACAGTAGAGAGACTAAGGAGCCTAAGCTAAGGCCTGTGCAGCAAAAGCCATAGGGTGACTCACCTGAGATGCAGCCTTGGCTGGAGTCATGGCACTTTCCAGAGCTCTGTGCTGAAGAGCAGCTCTCAGTGAAGCATTGCTCTCCCTCTGCAGGGCTGGATGGGCTGGCTGAACGCTGTGCCC	MH316530	MH316239	MH316306	MH316390	MH316459
ANWC56243	ANWC56243	Papua New Guinea	141.65549 -8.70793	141.655	-8.70793	F	Trans-fly	NA	Cape York Peninsula/Papua New Guinea	Papua New Guinea	NO	NA	NA	NA	NA	NA	NA	NA	NA	NA	NA	NA	NA	NA	NA	NA	NA	NA	NA	NA	NA	NA	NA	NA	NA	NA	NA	NA	NA	This study	MH316331	YES	ACAGTAGAGAGACTAAGGAGCCTAAGCTAAGGCCTGTGCAGCAAAAGCCATAGGGTGACTCACCTGAGATGCAGCCTTGGCTGGAGTCATGGCACTTTCCAGAGCTCTGTGCTGAAGAGCAGCTCTCAGTGAAGCATTGTTCTCCCTCTGCAGGGCTGGATGGGCTGGCTGAACGCTGTGCCC	MH316531	MH316240	MH316307	MH316391	MH316460
ANWC56284	ANWC56284	Papua New Guinea	141.63367 -8.77699	141.634	-8.77699	M	Trans-fly	NA	Cape York Peninsula/Papua New Guinea	Papua New Guinea	NO	NA	NA	NA	NA	NA	NA	NA	NA	NA	NA	NA	NA	NA	NA	NA	NA	NA	NA	NA	NA	NA	NA	NA	NA	NA	NA	NA	NA	This study	MH316332	YES	ACAGTAGAGAGACTAAGGAGCCTAAGCTAAGGCCTGTGCAGCAAAAGCCATAGGGTGACTCACCTGAGATGCAGCCTTGGCTGGAGTCATGGCACTTTCCAGAGCTCTGTGCTGAAGAGCAGCTCTCAGTGAAGCATTGCTCTCCCTCTGCAGGGCTGGATGGGCTGGCTGAACGCTGTGCCC	MH316532	MH316241	NA	MH316392	MH316461
ANWC57040	ANWC57040	Australia	142.65054 -12.0534	142.651	-12.0534	F	Cape York Peninsula/east Papua New Guinea	NA	NA	Cape York Peninsula	NO	NA	NA	NA	NA	NA	NA	NA	NA	NA	NA	NA	NA	NA	NA	NA	NA	NA	NA	NA	NA	NA	NA	NA	NA	NA	NA	NA	NA	This study	MH472639	NO	NA	NA	NA	NA	NA	NA
ANWC57060	ANWC57060	Australia	142.51687 -10.73054	142.517	-10.7305	F	Cape York Peninsula/east Papua New Guinea	NA	NA	Cape York Peninsula	NO	NA	NA	NA	NA	NA	NA	NA	NA	NA	NA	NA	NA	NA	NA	NA	NA	NA	NA	NA	NA	NA	NA	NA	NA	NA	NA	NA	NA	This study	MH472640	NO	NA	NA	NA	NA	NA	NA
ANWC57393	ANWC57393	Australia	142.9393 -13.08819	142.939	-13.0882	M	Cape York Peninsula/east Papua New Guinea	NA	NA	Cape York Peninsula	NO	NA	NA	NA	NA	NA	NA	NA	NA	NA	NA	NA	NA	NA	NA	NA	NA	NA	NA	NA	NA	NA	NA	NA	NA	NA	NA	NA	NA	This study	MH472641	NO	NA	NA	NA	NA	NA	NA
ANWC57700	ANWC57700	Papua New Guinea	148.47678 -8.91475	148.477	-8.91475	M	Cape York Peninsula/east Papua New Guinea	NA	NA	Papua New Guinea	NO	NA	NA	NA	NA	NA	NA	NA	NA	NA	NA	NA	NA	NA	NA	NA	NA	NA	NA	NA	NA	NA	NA	NA	NA	NA	NA	NA	NA	This study	MH316333	NO	NA	NA	NA	NA	NA	NA
ANWC57739	ANWC57739	Papua New Guinea	148.51728 -8.95216	148.517	-8.95216	M	Cape York Peninsula/east Papua New Guinea	NA	NA	Papua New Guinea	NO	NA	NA	NA	NA	NA	NA	NA	NA	NA	NA	NA	NA	NA	NA	NA	NA	NA	NA	NA	NA	NA	NA	NA	NA	NA	NA	NA	NA	This study	MH316334	NO	NA	NA	NA	NA	NA	NA
ANWC57779	ANWC57779	Papua New Guinea	148.53929 -9.0577	148.539	-9.0577	M	Cape York Peninsula/east Papua New Guinea	NA	NA	Papua New Guinea	NO	NA	NA	NA	NA	NA	NA	NA	NA	NA	NA	NA	NA	NA	NA	NA	NA	NA	NA	NA	NA	NA	NA	NA	NA	NA	NA	NA	NA	This study	MH316335	NO	NA	NA	NA	NA	NA	NA
ANWC57924	ANWC57924	Papua New Guinea	147.74809 -10.03563	147.748	-10.0356	M	Cape York Peninsula/east Papua New Guinea	NA	NA	Papua New Guinea	NO	NA	NA	NA	NA	NA	NA	NA	NA	NA	NA	NA	NA	NA	NA	NA	NA	NA	NA	NA	NA	NA	NA	NA	NA	NA	NA	NA	NA	This study	MH316336	NO	NA	NA	NA	NA	NA	NA
ANWC57939	ANWC57939	Papua New Guinea	147.69063 -9.99921	147.691	-9.99921	F	Cape York Peninsula/east Papua New Guinea	NA	NA	Papua New Guinea	NO	NA	NA	NA	NA	NA	NA	NA	NA	NA	NA	NA	NA	NA	NA	NA	NA	NA	NA	NA	NA	NA	NA	NA	NA	NA	NA	NA	NA	This study	MH316337	NO	NA	NA	NA	NA	NA	NA
ANWC57940	ANWC57940	Papua New Guinea	147.69063 -9.99921	147.691	-9.99921	M	Cape York Peninsula/east Papua New Guinea	NA	NA	Papua New Guinea	NO	NA	NA	NA	NA	NA	NA	NA	NA	NA	NA	NA	NA	NA	NA	NA	NA	NA	NA	NA	NA	NA	NA	NA	NA	NA	NA	NA	NA	This study	MH316338	NO	NA	NA	NA	NA	NA	NA
ANWC57941	ANWC57941	Papua New Guinea	147.69063 -9.99921	147.691	-9.99921	F	Cape York Peninsula/east Papua New Guinea	NA	NA	Papua New Guinea	NO	NA	NA	NA	NA	NA	NA	NA	NA	NA	NA	NA	NA	NA	NA	NA	NA	NA	NA	NA	NA	NA	NA	NA	NA	NA	NA	NA	NA	This study	MH316339	NO	NA	NA	NA	NA	NA	NA
ANWC57961	ANWC57961	Papua New Guinea	147.84768 -10.06935	147.848	-10.0694	M	Cape York Peninsula/east Papua New Guinea	NA	NA	Papua New Guinea	NO	NA	NA	NA	NA	NA	NA	NA	NA	NA	NA	NA	NA	NA	NA	NA	NA	NA	NA	NA	NA	NA	NA	NA	NA	NA	NA	NA	NA	This study	MH316340	NO	NA	NA	NA	NA	NA	NA
GST003	GST003	Australia	144.6453242 -36.78714009	144.645	-36.7871	F	east Australia	east Australia	east Australia	east Australia	YES	98	98	296	302	148	148	215	215	158	158	243	221	260	260	124	124	186	202	191	203	130	130	284	284	309	309	261	261	Lamb et al. 2018	MF140160	YES	ACAGTAGAGAGACTAAGGAGCCTAAGCTAAGGCCTGTGCAGCAAAAGCCATAGGGTGACTCACCTGAGATGCAGCCTTGGCTGGAGTCATGGCACTTTCCAGAGCTCTGTGCTGAAGAGCAGCTCTCAGTGACGCATTGTTCTCCCTCTGCAGGGCTGGATGGGCTGGCTGAACGCTGTGCCC	MH316533	MH316242	MH316308	MH316393	MH316462
GST006	GST006	Australia	143.4784131 -36.76951253	143.478	-36.7695	F	east Australia	east Australia	east Australia	east Australia	YES	98	116	278	286	148	148	213	215	156	158	243	269	260	260	124	126	186	198	211	215	130	130	284	284	309	327	251	261	Lamb et al. 2018	MF140161	YES	ACAGTAGAGAGACTAAGGAGCCTAAGCTAAGGCCTGTGCAGCAAAAGCCATAGGGTGACTCACCTGAGATGCAGCCTTGGCTGGAGTCATGGCACTTTCCAGAGCTCTGTGCTGAAGAGCAGCTCTCAGTGACGCATTGTTCTCCCTCTGCAGGGCTGGATGGGCTGGCTGAACGCTGTGCCC	MH316534	NA	MH316309	MH316394	MH316463
GST009	GST009	Australia	144.9437 -36.7992	144.944	-36.7992	F	east Australia	east Australia	east Australia	east Australia	YES	98	116	286	320	148	148	213	215	156	158	241	243	260	260	124	128	194	198	199	207	130	130	282	286	291	291	251	257	Lamb et al. 2018	MF140162	YES	ACAGTAGAGAGACTAAGGAGCCTAAGCTAAGGCCTGTGCAGCAAAAGCCATAGGGTGACTCACCTGAGATGCAGCCTTGGCTGGAGTCATGGCACTTTCCAGAGCTCTGTGCTGAAGAGCAGCTCTCAGTGACGCATTGTTCTCCCTCTGCAGGGCTGGATGGGCTGGCTGAACGCTGTGCCC	MH316535	MH316243	MH316310	MH316395	MH316464
GST010	GST010	Australia	144.07978 -36.78171	144.08	-36.7817	M	east Australia	east Australia	east Australia	east Australia	YES	98	98	292	302	148	148	213	215	158	158	241	251	260	260	124	124	198	206	191	207	130	130	282	284	309	309	257	261	Lamb et al. 2018	MF140163	YES	ACAGTAGAGAGACTAAGGAGCCTAAGCTAAGGCCTGTGCAGCAAAAGCCATAGGGTGACTCACCTGAGATGCAGCCTTGGCTGGAGTCATGGCACTTTCCAGAGCTCTGTGCTGAAGAGCAGCTCTCAGTGACGCATTGTTCTCCCTCTGCAGGGCTGGATGGGCTGGCTGAACGCTGTGCCC	MH316536	MH316244	MH316311	MH316396	MH316465
GST018	GST018	Australia	145.13083 -36.67163	145.131	-36.6716	F	east Australia	east Australia	east Australia	east Australia	YES	98	114	278	294	148	148	215	215	156	158	241	255	260	260	124	126	186	190	171	219	120	130	286	286	291	291	251	257	Lamb et al. 2018	MF140164	YES	ACAGTAGAGAGACTAAGGAGCCTAAGCTAAGGCCTGTGCAGCAAAAGTCATAGGGTGACTCACCTGAGATGCAGCCTTGGCTGGAGTCATGGCACTTTCCAGAGCTCTGTGCTGAAGAGCAGCTCTCAGTGACGCATTGTTCTCCCTCTGCAGGGCTGGATGGGCTGGCTGAACGCTGTGCCC	MH316537	MH316245	MH316312	MH316397	MH316466
GST035	GST035	Australia	143.39861 -36.7599	143.399	-36.7599	M	east Australia	east Australia	east Australia	east Australia	YES	98	108	284	302	148	150	215	215	152	158	243	219	256	260	124	124	190	198	167	211	130	130	284	286	291	363	261	261	Lamb et al. 2018	MF140165	YES	ACAGTAGAGAGACTAAGGAGCCTAAGCTAAGGCCTGTGCAGCAAAAGCCATAGGGTGACTCACCTGAGATGCAGCCTTGGCTGGAGTCATGGCACTTTCCAGAGCTCTGTGCTGAAGAGCAGCTCTCAGTGACGCATTGTTCTCCCTCTGCAGGGCTGGATGGGCTGGCTGAACGCTGTGCCC	MH316538	MH316246	MH316313	MH316398	MH316467
GST036	GST036	Australia	143.83674 -36.7917	143.837	-36.7917	M	east Australia	east Australia	east Australia	east Australia	YES	108	118	284	304	148	148	215	215	152	158	243	247	256	260	124	124	186	194	167	215	120	124	282	286	291	309	261	261	Lamb et al. 2018	MF140166	YES	ACAGTAGAGAGACTAAGGAGCCTAAGCTAAGGCCTGTGCAGCAAAAGYCATAGGGTGACTCACCTGAGATGCAGCCTTGGCTGGAGTCATGGCACTTTCCAGAGCTCTGTGCTGAAGAGCAGCTCTCAGTGACGCATTGTTCTCCCTCTGCAGGGCTGGATGGGCTGGCTGAACGCTGTGCCC	MH316539	MH316247	MH316314	MH316399	MH316468
GST039	GST039	Australia	144.94375 -36.80651	144.944	-36.8065	M	east Australia	east Australia	east Australia	east Australia	YES	108	116	282	290	148	148	215	215	158	158	257	261	260	260	124	124	186	170	203	219	130	130	286	286	309	309	257	261	Lamb et al. 2018	MF140167	YES	ACAGTAGAGAGACTAAGGAGCCTAAGCTAAGGCCTGTGCAGCAAAAGCCATAGGGTGACTCACCTGAGATGCAGCCTTGGCTGGAGTCATGGCACTTTCCAGAGCTCTGTGCTGAAGAGCAGCTCTCAGTGAMGCATTGTTCTCCCTCTGCAGGGCTGGATGGGCTGGCTGAACGCTGTGCCC	MH316540	MH316248	MH316315	MH316400	MH316469
GST041	GST041	Australia	145.14955 -36.61753	145.15	-36.6175	F	east Australia	east Australia	east Australia	east Australia	YES	98	98	284	304	148	148	215	215	156	158	239	219	256	260	124	124	190	168	171	199	130	130	282	284	291	327	251	251	Lamb et al. 2018	MF140168	YES	ACAGTAGAGAGACTAAGGAGCCTAAGCTAAGGCCTGTGCAGCAAAAGCCATAGGGTGACTCACCTGAGATGCAGCCTTGGCTGGAGTCATGGCACTTTCCAGAGCTCTGTGCTGAAGAGCAGCTCTCAGTGACGCATTGTTCTCCCTCTGCAGGGCTGGATGGGCTGGCTGAACGCTGTGCCC	MH316541	MH316249	MH316316	MH316401	MH316470
GST046	GST046	Australia	143.7704131 -36.9877836	143.77	-36.9878	M	east Australia	east Australia	east Australia	east Australia	YES	98	112	284	288	148	148	213	215	156	158	239	245	260	260	124	126	186	194	207	219	130	130	284	284	291	291	257	257	Lamb et al. 2018	MF140169	YES	ACAGTAGAGAGACTAAGGAGCCTAAGCTAAGGCCTGTGCAGCAAAAGCCATAGGGTGACTCACCTGAGATGCAGCCTTGGCTGGAGTCATGGCACTTTCCAGAGCTCTGTGCTGAAGAGCAGCTCTCAGTGACGCATTGTTCTCCCTCTGCAGGGCTGGATGGGCTGGCTGAACGCTGTGCCC	MH316542	MH316250	MH316317	MH316402	MH316471
GST047	GST047	Australia	143.76292 -36.55606	143.763	-36.5561	M	east Australia	east Australia	east Australia	east Australia	YES	98	114	284	288	148	148	213	215	156	158	241	219	256	260	124	124	178	198	219	219	120	130	284	284	291	291	251	261	Lamb et al. 2018	MF140170	YES	ACAGTAGAGAGACTAAGGAGCCTAAGCTAAGGCCTGTGCAGCAAAAGCCATAGGGTGACTCACCTGAGATGCAGCCTTGGCTGGAGTCATGGCACTTTCCAGAGCTCTGTGCTGAAGAGCAGCTCTCAGTGACGCATTGTTCTCCCTCTGCAGGGCTGGATGGGCTGGCTGAACGCTGTGCCC	MH316543	MH316251	MH316318	MH316403	MH316472
GST050	GST050	Australia	143.64805 -36.5335	143.648	-36.5335	M	east Australia	east Australia	east Australia	east Australia	YES	98	108	298	302	148	148	215	215	156	156	243	253	260	260	124	124	194	202	207	207	130	130	284	284	291	291	251	257	Lamb et al. 2018	MF140171	YES	ACAGTAGAGAGACTAAGGAGCCTAAGCTAAGGCCTGTGCAGCAAAAGCCATAGGGTGACTCACCTGAGATGCAGCCTTGGCTGGAGTCATGGCACTTTCCAGAGCTCTGTGCTGAAGAGCAGCTCTCAGTGACGCATTGTTCTCCCTCTGCAGGGCTGGATGGGCTGGCTGAACGCTGTGCCC	MH316544	MH316252	MH316319	MH316404	MH316473
GST051	GST051	Australia	143.57888 -36.58896	143.579	-36.589	U	east Australia	east Australia	east Australia	east Australia	YES	98	108	284	284	148	148	215	215	152	156	243	245	260	260	124	124	198	198	207	211	130	130	284	286	291	363	251	251	Lamb et al. 2018	MF140172	YES	ACAGTAGAGAGACTAAGGAGCCTAAGCTAAGGCCTGTGCAGCAAAAGCCATAGGGTGACTCACCTGAGATGCAGCCTTGGCTGGAGTCATGGCACTTTCCAGAGCTCTGTGCTGAAGAGCAGCTCTCAGTGAMGCATTGTTCTCCCTCTGCAGGGCTGGATGGGCTGGCTGAACGCTGTGCCC	MH316545	NA	MH316320	MH316405	MH316474
GST065	GST065	Australia	143.7459228 -36.56343073	143.746	-36.5634	M	east Australia	east Australia	east Australia	east Australia	YES	98	98	284	304	148	148	215	215	158	158	241	221	260	260	124	126	178	170	207	207	130	130	284	284	291	291	251	257	Lamb et al. 2018	MF140173	YES	ACAGTAGAGAGACTAAGGAGCCTAAGCTAAGGCCTGTGCAGCAAAAGCCATAGGGTGACTCACCTGAGATGCAGCCTTGGCTGGAGTCATGGCACTTTCCAGAGCTCTGTGCTGAAGAGCAGCTCTCAGTGACGCATTGTTCTCCCTCTGCAGGGCTGGATGGGCTGGCTGAACGCTGTGCCC	MH316546	MH316253	MH316321	MH316406	MH316475
GST068	GST068	Australia	144.7743902 -36.80821516	144.774	-36.8082	M	east Australia	east Australia	east Australia	east Australia	YES	116	116	290	304	148	148	213	215	156	158	237	245	260	260	124	124	194	198	183	203	120	128	282	286	291	291	251	251	Lamb et al. 2018	MF140174	YES	ACAGTAGAGAGACTAAGGAGCCTAAGCTAAGGCCTGTGCAGCAAAAGCCATAGGGTGACTCACCTGAGATGCAGCCTTGGCTGGAGTCATGGCACTTTCCAGAGCTCTGTGCTGAAGAGCAGCTCTCAGTGACGCATTGTTCTCCCTCTGCAGGGCTGGATGGGCTGGCTGAACGCTGTGCCC	MH316547	MH316254	MH316322	MH316407	MH316476
GST081	GST081	Australia	144.8290769 -36.8014871	144.829	-36.8015	M	east Australia	east Australia	east Australia	east Australia	YES	106	116	286	290	148	148	213	215	156	158	243	243	260	260	124	124	186	202	199	199	130	130	284	284	291	309	251	251	Lamb et al. 2018	MF140175	YES	ACAGTAGAGAGACTAAGGAGCCTAAGCTAAGGCCTGTGCAGCAAAAGCCATAGGGTGACTCACCTGAGATGCAGCCTTGGCTGGAGTCATGGCACTTTCCAGAGCTCTGTGCTGAAGAGCAGCTCTCAGTGAMGCATTGTTCTCCCTCTGCAGGGCTGGATGGGCTGGCTGAACGCTGTGCCC	MH316548	MH316255	MH316323	MH316408	MH316477
GST084	GST084	Australia	144.397731 -36.8201865	144.398	-36.8202	M	east Australia	east Australia	east Australia	east Australia	YES	108	114	284	288	148	148	215	215	156	158	241	241	260	260	124	126	186	190	187	211	130	130	284	284	291	309	257	261	Lamb et al. 2018	MF140176	YES	NA	MH316549	MH316256	MH316324	MH316409	MH316478
